# Supplementary material for: Pan-cancer analysis of prognostic and immunological role of DTYMK in human tumors
Source: Front Genet. 2022 Sep 8;13:989460. doi: 10.3389/fgene.2022.989460 (PMC9493117; doi:10.3389/fgene.2022.989460)
Supplement: Supplementary file 2 [file Table3.XLSX]

## Sheet: ACC
sample_id	event	time	expr	gene	group
TCGA-OR-A5L9-01A-11R-A29S-07	1	29.0333	0.946947	DTYMK	Low
TCGA-OR-A5LN-01A-11R-A29S-07	1	78.0667	2.35646	DTYMK	Low
TCGA-OR-A5L3-01A-11R-A29S-07	1	154.267	2.40971	DTYMK	Low
TCGA-OR-A5LK-01A-11R-A29S-07	1	91.3333	2.64859	DTYMK	Low
TCGA-OR-A5JI-01A-11R-A29S-07	1	77.7	2.96834	DTYMK	Low
TCGA-OR-A5LA-01A-11R-A29S-07	1	23.9667	2.99437	DTYMK	Low
TCGA-PK-A5HA-01A-11R-A29S-07	1	40.0333	2.99562	DTYMK	Low
TCGA-OU-A5PI-01A-12R-A29S-07	2	11.7	3.12791	DTYMK	Low
TCGA-OR-A5K3-01A-11R-A29S-07	1	115.5	3.14527	DTYMK	Low
TCGA-OR-A5JX-01A-11R-A29S-07	1	31.6667	3.18135	DTYMK	Low
TCGA-OR-A5JV-01A-11R-A29S-07	2	31.7667	3.2923	DTYMK	Low
TCGA-OR-A5JD-01A-11R-A29S-07	1	101.267	3.29498	DTYMK	Low
TCGA-OR-A5J5-01A-11R-A29S-07	2	1.66667	3.3187	DTYMK	Low
TCGA-OR-A5LO-01A-11R-A29S-07	2	5.1	3.3442	DTYMK	Low
TCGA-OR-A5JK-01A-11R-A29S-07	1	49.9	3.52817	DTYMK	Low
TCGA-OR-A5LD-01A-11R-A29S-07	2	14.8	3.54133	DTYMK	Low
TCGA-OR-A5K8-01A-11R-A29S-07	1	24.9667	3.60836	DTYMK	Low
TCGA-PA-A5YG-01A-11R-A29S-07	1	25.2	3.63645	DTYMK	Low
TCGA-OR-A5JW-01A-11R-A29S-07	1	73.4	3.63965	DTYMK	Low
TCGA-OR-A5LR-01A-11R-A29S-07	1	28.4333	3.66059	DTYMK	Low
TCGA-OR-A5LP-01A-11R-A29S-07	1	61.9	3.68459	DTYMK	Low
TCGA-OR-A5J9-01A-11R-A29S-07	2	13.8	3.68601	DTYMK	Low
TCGA-OR-A5LB-01A-11R-A29S-07	2	20.3667	3.71307	DTYMK	Low
TCGA-OR-A5JF-01A-11R-A29S-07	1	67.1667	3.77729	DTYMK	Low
TCGA-OR-A5L8-01A-11R-A29S-07	1	29.5	3.78032	DTYMK	Low
TCGA-OR-A5L6-01A-11R-A29S-07	1	28.7	3.8719	DTYMK	Low
TCGA-OR-A5J1-01A-11R-A29S-07	2	25.1333	3.87707	DTYMK	Low
TCGA-OR-A5L5-01A-11R-A29S-07	1	43.9	3.88513	DTYMK	Low
TCGA-OR-A5LS-01A-11R-A29S-07	1	36.5333	3.90592	DTYMK	Low
TCGA-OR-A5JC-01A-11R-A29S-07	1	58.3333	3.93696	DTYMK	Low
TCGA-OR-A5LM-01A-11R-A29S-07	1	61.9333	3.94413	DTYMK	Low
TCGA-OR-A5KU-01A-11R-A29S-07	1	155.767	4.0391	DTYMK	Low
TCGA-OR-A5L4-01A-11R-A29S-07	1	32.2333	4.04564	DTYMK	Low
TCGA-PK-A5H9-01A-11R-A29S-07	1	20.5333	4.04823	DTYMK	Low
TCGA-OR-A5LL-01A-11R-A29S-07	2	7.1	4.12682	DTYMK	Low
TCGA-OR-A5J2-01A-11R-A29S-07	2	9.63333	4.15901	DTYMK	Low
TCGA-OR-A5JT-01A-11R-A29S-07	1	30.2333	4.16459	DTYMK	Low
TCGA-OR-A5LT-01A-11R-A29S-07	1	18.3	4.17072	DTYMK	Low
TCGA-OR-A5J3-01A-11R-A29S-07	2	1.76667	4.17654	DTYMK	Low
TCGA-OR-A5JR-01A-11R-A29S-07	1	122.933	4.18451	DTYMK	High
TCGA-OR-A5LH-01A-11R-A29S-07	2	79.5	4.1881	DTYMK	High
TCGA-OR-A5JZ-01A-11R-A29S-07	2	8.23333	4.21837	DTYMK	High
TCGA-OR-A5LJ-01A-11R-A29S-07	2	3.26667	4.25981	DTYMK	High
TCGA-OR-A5K0-01A-11R-A29S-07	2	21.9667	4.37764	DTYMK	High
TCGA-OR-A5JO-01A-11R-A29S-07	1	39.8	4.39836	DTYMK	High
TCGA-P6-A5OF-01A-11R-A29S-07	2	4.76667	4.40667	DTYMK	High
TCGA-OR-A5JL-01A-11R-A29S-07	1	68.5333	4.44516	DTYMK	High
TCGA-OR-A5KW-01A-11R-A29S-07	1	69.2	4.46211	DTYMK	High
TCGA-OR-A5K1-01A-11R-A29S-07	2	27.5333	4.57642	DTYMK	High
TCGA-OR-A5JQ-01A-11R-A29S-07	1	36.7667	4.59849	DTYMK	High
TCGA-OR-A5KO-01A-11R-A29S-07	2	18.0333	4.75768	DTYMK	High
TCGA-OR-A5J6-01A-31R-A29S-07	1	90.1	4.82647	DTYMK	High
TCGA-OR-A5K6-01A-11R-A29S-07	2	13.0333	4.83075	DTYMK	High
TCGA-OR-A5JA-01A-11R-A29S-07	2	30.7333	4.96387	DTYMK	High
TCGA-OR-A5JJ-01A-11R-A29S-07	2	16.3333	5.04509	DTYMK	High
TCGA-OR-A5KY-01A-11R-A29S-07	2	5.93333	5.05647	DTYMK	High
TCGA-PK-A5H8-01A-11R-A29S-07	1	120.767	5.06444	DTYMK	High
TCGA-OR-A5KV-01A-11R-A29S-07	2	37.2	5.11331	DTYMK	High
TCGA-OR-A5LG-01A-11R-A29S-07	2	46.4333	5.1218	DTYMK	High
TCGA-OR-A5KX-01A-11R-A29S-07	2	2.06667	5.18488	DTYMK	High
TCGA-OR-A5JS-01A-11R-A29S-07	2	5.53333	5.24357	DTYMK	High
TCGA-OR-A5K4-01A-11R-A29S-07	1	36.0667	5.32613	DTYMK	High
TCGA-OR-A5K9-01A-11R-A29S-07	2	7.86667	5.36272	DTYMK	High
TCGA-OR-A5JG-01A-11R-A29S-07	2	18.0333	5.58855	DTYMK	High
TCGA-OR-A5JY-01A-31R-A29S-07	2	2.5	5.64367	DTYMK	High
TCGA-OR-A5KT-01A-11R-A29S-07	2	69.9667	5.68277	DTYMK	High
TCGA-OR-A5JP-01A-11R-A29S-07	1	15.4667	5.68346	DTYMK	High
TCGA-OR-A5K2-01A-11R-A29S-07	2	3.23333	5.7321	DTYMK	High
TCGA-OR-A5K5-01A-11R-A29S-07	2	3.6	5.84284	DTYMK	High
TCGA-OR-A5LE-01A-11R-A29S-07	2	8.83333	5.87224	DTYMK	High
TCGA-P6-A5OG-01A-22R-A29S-07	2	0.366667	6.03151	DTYMK	High
TCGA-OR-A5J7-01A-11R-A29S-07	2	5.4	6.07515	DTYMK	High
TCGA-PK-A5HB-01A-11R-A29S-07	2	7.1	6.20899	DTYMK	High
TCGA-OR-A5KZ-01A-11R-A29S-07	2	1.2	6.30113	DTYMK	High
TCGA-OR-A5LC-01A-11R-A29S-07	2	1.66667	6.30761	DTYMK	High
TCGA-OR-A5JM-01A-11R-A29S-07	2	2.4	6.32665	DTYMK	High
TCGA-OR-A5JB-01A-11R-A29S-07	1	18.3667	6.66486	DTYMK	High
TCGA-OR-A5JE-01A-11R-A29S-07	2	15.9	6.78604	DTYMK	High
TCGA-OR-A5J8-01A-11R-A29S-07	2	17.6667	7.04767	DTYMK	High

## Sheet: KIRC
sample_id	event	time	expr	gene	group
TCGA-CZ-5989-01A-11R-1672-07	1	63.5	1.30981	DTYMK	Low
TCGA-B4-5832-01A-11R-1672-07	1	5.16667	2.14317	DTYMK	Low
TCGA-B2-3923-01B-10R-A277-07	1	33.0667	2.17318	DTYMK	Low
TCGA-B2-3923-01A-02R-A277-07	1	33.0667	2.57389	DTYMK	Low
TCGA-B0-5117-01A-01R-1420-07	1	53.6	2.69662	DTYMK	Low
TCGA-B8-4146-01B-11R-1672-07	1	17.0333	2.69765	DTYMK	Low
TCGA-BP-4799-01A-01R-1305-07	2	11.7333	2.93074	DTYMK	Low
TCGA-AK-3433-01A-02R-1277-07	1	113.633	2.9339	DTYMK	Low
TCGA-B0-4841-01A-01R-1277-07	2	3.6	2.95056	DTYMK	Low
TCGA-BP-5191-01A-01R-1426-07	1	32.2333	3.04737	DTYMK	Low
TCGA-A3-3374-01A-02R-1325-07	1	43.8	3.07015	DTYMK	Low
TCGA-B2-3923-01A-02R-1325-07	1	33.0667	3.08503	DTYMK	Low
TCGA-B0-5121-01A-02R-1420-07	1	49.5	3.13645	DTYMK	Low
TCGA-AK-3440-01A-02R-1277-07	1	95.5	3.14084	DTYMK	Low
TCGA-B8-4620-01A-02R-1325-07	2	20.1333	3.14597	DTYMK	Low
TCGA-B0-5083-01A-02R-1420-07	2	34.8333	3.17512	DTYMK	Low
TCGA-B2-5635-01B-04R-A277-07	1	25.1667	3.18656	DTYMK	Low
TCGA-AK-3465-01A-02R-1325-07	1	12.3	3.2091	DTYMK	Low
TCGA-B2-3924-01A-02R-A277-07	1	36.4	3.24764	DTYMK	Low
TCGA-BP-4992-01A-01R-1334-07	1	16.7	3.30104	DTYMK	Low
TCGA-BP-4334-01A-01R-1289-07	2	14.7333	3.30732	DTYMK	Low
TCGA-B0-5099-01A-01R-1420-07	1	16.1667	3.33153	DTYMK	Low
TCGA-B0-5116-01A-02R-1420-07	2	37.6333	3.34992	DTYMK	Low
TCGA-BP-5177-01A-01R-1426-07	1	9.76667	3.36161	DTYMK	Low
TCGA-B0-4834-01A-01R-1305-07	1	69.6667	3.42316	DTYMK	Low
TCGA-B2-3924-01B-03R-A277-07	1	36.4	3.42667	DTYMK	Low
TCGA-B8-5549-01A-01R-1541-07	1	6.46667	3.45922	DTYMK	Low
TCGA-BP-4994-01A-01R-1334-07	1	43.6	3.46582	DTYMK	Low
TCGA-BP-4995-01A-01R-1334-07	1	45.7	3.51194	DTYMK	Low
TCGA-CZ-5985-01A-11R-1672-07	1	66.5667	3.52302	DTYMK	Low
TCGA-CJ-4891-01A-01R-1305-07	1	27.3	3.52399	DTYMK	Low
TCGA-BP-5008-01A-01R-1334-07	1	35.7	3.5273	DTYMK	Low
TCGA-B0-5120-01A-01R-1420-07	1	38.9667	3.54072	DTYMK	Low
TCGA-B2-5633-01B-04R-A277-07	1	32.1	3.54172	DTYMK	Low
TCGA-B0-5085-01A-01R-1334-07	1	25.6667	3.54842	DTYMK	Low
TCGA-B0-5706-01A-11R-1541-07	1	106.833	3.55048	DTYMK	Low
TCGA-BP-5178-01A-01R-1426-07	2	13.2	3.56685	DTYMK	Low
TCGA-DV-A4VZ-01A-11R-A266-07	1	12.1667	3.59362	DTYMK	Low
TCGA-B8-A54F-01A-11R-A266-07	1	17.3	3.62424	DTYMK	Low
TCGA-BP-5187-01A-01R-1426-07	1	13.5333	3.628	DTYMK	Low
TCGA-A3-3323-01A-02R-1325-07	1	36.8667	3.63554	DTYMK	Low
TCGA-BP-4335-01A-01R-1289-07	2	5.33333	3.64202	DTYMK	Low
TCGA-BP-4355-01A-01R-1289-07	1	31.7667	3.64462	DTYMK	Low
TCGA-B0-4819-01A-01R-1277-07	1	6.1	3.64633	DTYMK	Low
TCGA-BP-4759-01A-01R-1289-07	1	79.0667	3.64644	DTYMK	Low
TCGA-A3-3311-01A-02R-1325-07	1	39.7	3.65005	DTYMK	Low
TCGA-B0-4945-01A-01R-1420-07	1	71.5	3.65726	DTYMK	Low
TCGA-A3-3320-01A-02R-1325-07	1	50.2667	3.66815	DTYMK	Low
TCGA-B0-4811-01A-01R-1503-07	2	15.2667	3.66961	DTYMK	Low
TCGA-B8-4619-01A-02R-1325-07	1	17.4333	3.67417	DTYMK	Low
TCGA-B2-5635-01A-01R-A277-07	1	25.1667	3.68578	DTYMK	Low
TCGA-AS-3777-01A-01R-0864-07	1	41.2667	3.69305	DTYMK	Low
TCGA-B0-5113-01A-01R-1420-07	1	39.1667	3.70585	DTYMK	Low
TCGA-BP-4332-01A-01R-1289-07	1	37.7667	3.70979	DTYMK	Low
TCGA-CZ-5453-01A-01R-1503-07	1	80.6333	3.71205	DTYMK	Low
TCGA-CZ-4854-01A-01R-1305-07	1	46.8	3.72845	DTYMK	Low
TCGA-B0-5110-01A-01R-1420-07	1	66.9667	3.73184	DTYMK	Low
TCGA-CJ-6027-01A-11R-1672-07	1	120.5	3.74628	DTYMK	Low
TCGA-BP-5010-01A-02R-1420-07	2	19.4	3.7524	DTYMK	Low
TCGA-B2-5641-01A-01R-1541-07	1	21.8667	3.75319	DTYMK	Low
TCGA-A3-3313-01A-02R-1325-07	1	24.5	3.75321	DTYMK	Low
TCGA-CJ-6028-01A-11R-1672-07	2	4.56667	3.75363	DTYMK	Low
TCGA-CJ-4916-01A-01R-1426-07	1	45.7667	3.75477	DTYMK	Low
TCGA-BP-4330-01A-01R-1289-07	1	62.9333	3.75693	DTYMK	Low
TCGA-BP-4964-01A-01R-1334-07	1	62.0667	3.76387	DTYMK	Low
TCGA-CW-6090-01A-11R-1672-07	2	92.6667	3.76453	DTYMK	Low
TCGA-A3-3367-01A-02R-1420-07	1	75.6667	3.7709	DTYMK	Low
TCGA-B0-4714-01A-01R-1277-07	2	3.3	3.77588	DTYMK	Low
TCGA-CJ-4902-01A-01R-1426-07	1	50.6667	3.78245	DTYMK	Low
TCGA-B0-5402-01A-01R-1503-07	2	14.8	3.78378	DTYMK	Low
TCGA-BP-5169-01A-01R-1426-07	1	6.43333	3.80019	DTYMK	Low
TCGA-BP-4971-01A-01R-1334-07	1	49.5667	3.80269	DTYMK	Low
TCGA-BP-4159-01A-02R-1289-07	2	78.4	3.81515	DTYMK	Low
TCGA-BP-4991-01A-01R-1334-07	1	47.1	3.82851	DTYMK	Low
TCGA-BP-5185-01A-01R-1426-07	2	24.5333	3.83004	DTYMK	Low
TCGA-BP-4782-01A-02R-1420-07	1	11.8	3.83459	DTYMK	Low
TCGA-B0-5106-01A-01R-1420-07	1	53.2667	3.83885	DTYMK	Low
TCGA-BP-4960-01A-01R-1334-07	1	72.4	3.84185	DTYMK	Low
TCGA-BP-4999-01A-01R-1334-07	1	42.2	3.84221	DTYMK	Low
TCGA-BP-5168-01A-01R-1420-07	1	48.7667	3.84866	DTYMK	Low
TCGA-CZ-5988-01A-11R-1672-07	1	23.1	3.85781	DTYMK	Low
TCGA-B8-5162-01A-01R-1420-07	1	1.2	3.85973	DTYMK	Low
TCGA-CZ-5465-01A-01R-1503-07	1	85.4667	3.86079	DTYMK	Low
TCGA-B8-4622-01A-02R-1277-07	2	40.9	3.86389	DTYMK	Low
TCGA-BP-4803-01A-01R-1305-07	1	6.8	3.87285	DTYMK	Low
TCGA-B2-5633-01A-01R-A277-07	1	32.1	3.88213	DTYMK	Low
TCGA-CJ-4912-01A-01R-1426-07	1	55.2333	3.88762	DTYMK	Low
TCGA-CJ-4873-01A-01R-1305-07	1	75.3	3.8891	DTYMK	Low
TCGA-CW-5583-01A-02R-1541-07	1	82.9667	3.89022	DTYMK	Low
TCGA-BP-4329-01A-02R-1289-07	2	4.46667	3.89587	DTYMK	Low
TCGA-CJ-6031-01A-11R-1672-07	1	63.5333	3.90112	DTYMK	Low
TCGA-A3-3380-01A-01R-0864-07	1	18.9	3.90382	DTYMK	Low
TCGA-BP-5194-01A-02R-1426-07	1	13.6	3.90636	DTYMK	Low
TCGA-CJ-4904-01A-02R-1426-07	2	9.26667	3.90733	DTYMK	Low
TCGA-B8-4153-01B-11R-1672-07	2	7.43333	3.90816	DTYMK	Low
TCGA-BP-4176-01A-02R-1289-07	1	65.1667	3.90861	DTYMK	Low
TCGA-B0-4693-01A-01R-1277-07	1	2.56667	3.91048	DTYMK	Low
TCGA-A3-3329-01A-01R-0864-07	1	54.1333	3.91119	DTYMK	Low
TCGA-EU-5904-01A-11R-1672-07	1	18.3667	3.91588	DTYMK	Low
TCGA-CJ-4870-01A-01R-1305-07	1	49.9333	3.9177	DTYMK	Low
TCGA-B4-5378-01A-01R-1503-07	1	5.83333	3.92359	DTYMK	Low
TCGA-B0-5711-01A-11R-1672-07	2	125.533	3.92534	DTYMK	Low
TCGA-BP-4981-01A-01R-1334-07	1	36.5667	3.93436	DTYMK	Low
TCGA-B0-5108-01A-01R-1420-07	1	59.4	3.93437	DTYMK	Low
TCGA-BP-4801-01A-02R-1420-07	1	37.4667	3.93603	DTYMK	Low
TCGA-B8-A54K-01A-11R-A33J-07	1	15.6333	3.9364	DTYMK	Low
TCGA-BP-4972-01A-01R-1334-07	1	50.0667	3.94823	DTYMK	Low
TCGA-B0-4838-01A-01R-1305-07	1	27.8	3.95328	DTYMK	Low
TCGA-A3-3316-01A-01R-0864-07	1	49.7667	3.955	DTYMK	Low
TCGA-A3-3358-01A-01R-1541-07	1	43.5667	3.95892	DTYMK	Low
TCGA-B0-5694-01A-11R-1541-07	2	9.6	3.95926	DTYMK	Low
TCGA-AK-3443-01A-02R-1325-07	1	47.4333	3.96177	DTYMK	Low
TCGA-A3-3328-01A-01R-0864-07	1	46.1667	3.96607	DTYMK	Low
TCGA-DV-5565-01A-01R-1541-07	1	44.3	3.96669	DTYMK	Low
TCGA-B0-4697-01A-01R-1277-07	2	19.2667	3.96897	DTYMK	Low
TCGA-A3-3351-01A-02R-1325-07	1	30.3333	3.97072	DTYMK	Low
TCGA-DV-5576-01A-01R-1541-07	2	24.2333	3.9749	DTYMK	Low
TCGA-B0-4849-01A-01R-1277-07	2	0.133333	3.97641	DTYMK	Low
TCGA-CJ-5686-01A-11R-1672-07	1	67.9333	3.97715	DTYMK	Low
TCGA-CJ-4890-01A-01R-1305-07	2	2.33333	3.98042	DTYMK	Low
TCGA-A3-3357-01A-02R-1420-07	1	89.6	3.98553	DTYMK	Low
TCGA-CZ-5467-01A-01R-1503-07	2	2.06667	3.98778	DTYMK	Low
TCGA-B0-4843-01A-01R-1277-07	2	10.6667	3.99273	DTYMK	Low
TCGA-BP-4353-01A-02R-1289-07	1	12.5	3.99346	DTYMK	Low
TCGA-BP-4961-01A-01R-1334-07	1	64.5	3.99523	DTYMK	Low
TCGA-B2-4101-01A-02R-1277-07	1	21.6	3.99771	DTYMK	Low
TCGA-A3-3373-01A-02R-1420-07	1	54.0333	3.99871	DTYMK	Low
TCGA-CZ-4853-01A-01R-1426-07	1	25.8	4.00056	DTYMK	Low
TCGA-BP-4973-01A-01R-1334-07	1	46.1333	4.00095	DTYMK	Low
TCGA-BP-4349-01A-01R-1289-07	1	12.4	4.0014	DTYMK	Low
TCGA-B2-4098-01A-02R-1325-07	1	1.7	4.00208	DTYMK	Low
TCGA-B0-4817-01A-01R-1277-07	1	33.9667	4.0042	DTYMK	Low
TCGA-BP-5199-01A-01R-1426-07	1	45.1667	4.00725	DTYMK	Low
TCGA-B0-5102-01A-01R-1420-07	2	91.1333	4.00783	DTYMK	Low
TCGA-BP-5192-01A-01R-1426-07	1	23.8	4.0087	DTYMK	Low
TCGA-CZ-5458-01A-01R-1503-07	1	92.9667	4.00922	DTYMK	Low
TCGA-CJ-4918-01A-01R-1426-07	2	1.1	4.01768	DTYMK	Low
TCGA-BP-5009-01A-01R-1334-07	2	10.8	4.0221	DTYMK	Low
TCGA-B0-4718-01A-01R-1277-07	2	25.6	4.02266	DTYMK	Low
TCGA-A3-3370-01A-02R-1420-07	1	75.8	4.02524	DTYMK	Low
TCGA-DV-5574-01A-01R-1541-07	2	11.9	4.02585	DTYMK	Low
TCGA-BP-4967-01A-01R-1334-07	1	6.83333	4.02891	DTYMK	Low
TCGA-BP-4987-01A-01R-1334-07	1	37.4667	4.02901	DTYMK	Low
TCGA-BP-4993-01A-02R-1420-07	1	5.9	4.03166	DTYMK	Low
TCGA-BP-5175-01A-01R-1426-07	1	31.0667	4.0386	DTYMK	Low
TCGA-B0-5812-01A-11R-1672-07	1	127.8	4.04039	DTYMK	Low
TCGA-B0-4846-01A-01R-1277-07	2	5.43333	4.04434	DTYMK	Low
TCGA-B0-5075-01A-01R-1334-07	1	21.2333	4.05345	DTYMK	Low
TCGA-BP-5189-01A-02R-1426-07	2	21.1333	4.05657	DTYMK	Low
TCGA-B0-4847-01A-01R-1277-07	1	26.4333	4.05799	DTYMK	Low
TCGA-B0-5104-01A-01R-1420-07	1	91.7333	4.05852	DTYMK	Low
TCGA-BP-4166-01A-02R-1289-07	1	0.433333	4.05864	DTYMK	Low
TCGA-CJ-4899-01A-01R-1334-07	1	50.9333	4.06118	DTYMK	Low
TCGA-CZ-5986-01A-11R-1672-07	1	12.4333	4.06194	DTYMK	Low
TCGA-BP-4774-01A-01R-1289-07	1	62.8333	4.06446	DTYMK	Low
TCGA-B8-5165-01A-01R-1420-07	1	24.5667	4.06547	DTYMK	Low
TCGA-BP-4969-01A-01R-1334-07	1	59.8	4.06723	DTYMK	Low
TCGA-A3-3352-01A-01R-0864-07	1	18.7	4.068	DTYMK	Low
TCGA-CJ-5684-01A-11R-1541-07	1	74.3667	4.06838	DTYMK	Low
TCGA-AK-3453-01A-02R-1277-07	1	84.3667	4.07104	DTYMK	Low
TCGA-BP-5170-01A-01R-1426-07	1	80.4	4.07358	DTYMK	Low
TCGA-DV-5567-01A-01R-1541-07	2	66.8	4.08573	DTYMK	Low
TCGA-BP-4768-01A-01R-1289-07	1	13.3333	4.08746	DTYMK	Low
TCGA-CJ-4888-01A-01R-1305-07	2	20.2667	4.08791	DTYMK	Low
TCGA-CJ-4881-01A-01R-1305-07	2	62.7	4.08813	DTYMK	Low
TCGA-A3-3324-01A-02R-1325-07	1	39.5333	4.08877	DTYMK	Low
TCGA-G6-A8L6-01A-11R-A37O-07	2	10.1333	4.09119	DTYMK	Low
TCGA-AK-3460-01A-02R-1277-07	1	83.6	4.09269	DTYMK	Low
TCGA-CZ-5454-01A-01R-1503-07	2	14.1	4.09697	DTYMK	Low
TCGA-BP-5001-01A-01R-1334-07	1	39.2333	4.09786	DTYMK	Low
TCGA-CJ-4900-01A-01R-1334-07	2	57.1333	4.09855	DTYMK	Low
TCGA-BP-4756-01A-01R-1289-07	1	12.4667	4.09974	DTYMK	Low
TCGA-A3-3326-01A-01R-0864-07	1	37.9	4.10241	DTYMK	Low
TCGA-CZ-5460-01A-01R-1503-07	1	95.7667	4.10653	DTYMK	Low
TCGA-A3-3322-01A-02R-1325-07	1	49.2667	4.10702	DTYMK	Low
TCGA-BP-4977-01A-01R-1334-07	1	15.1333	4.10773	DTYMK	Low
TCGA-AK-3454-01A-02R-1277-07	1	29.1333	4.11129	DTYMK	Low
TCGA-BP-4326-01A-01R-1289-07	2	31.9333	4.1124	DTYMK	Low
TCGA-CJ-4903-01A-01R-1426-07	1	52	4.11596	DTYMK	Low
TCGA-B8-A54E-01A-11R-A266-07	1	30.3	4.11617	DTYMK	Low
TCGA-B0-4852-01A-01R-1503-07	2	28.6667	4.13583	DTYMK	Low
TCGA-BP-4327-01A-01R-1289-07	1	3.63333	4.13675	DTYMK	Low
TCGA-CJ-4886-01A-01R-1305-07	1	65.0667	4.13726	DTYMK	Low
TCGA-BP-4982-01A-01R-1334-07	1	33.8	4.13877	DTYMK	Low
TCGA-CJ-4889-01A-01R-1305-07	1	64.8667	4.14983	DTYMK	Low
TCGA-BP-4158-01A-02R-1289-07	1	112.567	4.15506	DTYMK	Low
TCGA-CZ-5463-01A-01R-1503-07	1	22.0667	4.15661	DTYMK	Low
TCGA-CJ-4908-01A-01R-1426-07	1	51.0333	4.15904	DTYMK	Low
TCGA-BP-4789-01A-01R-1305-07	1	49.6333	4.15937	DTYMK	Low
TCGA-CJ-4639-01A-02R-1325-07	1	107.633	4.16278	DTYMK	Low
TCGA-B0-5081-01A-01R-1334-07	2	7.1	4.16292	DTYMK	Low
TCGA-CZ-4856-01A-02R-1426-07	1	0.6	4.16418	DTYMK	Low
TCGA-CJ-4878-01A-01R-1305-07	1	72.8667	4.16727	DTYMK	Low
TCGA-CZ-4861-01A-01R-1305-07	2	14.8667	4.16994	DTYMK	Low
TCGA-CZ-5982-01A-11R-1672-07	1	81.3	4.17275	DTYMK	Low
TCGA-B8-5164-01A-01R-1420-07	1	0.866667	4.18291	DTYMK	Low
TCGA-BP-5190-01A-01R-1426-07	1	33.7	4.18317	DTYMK	Low
TCGA-BP-5201-01A-01R-1426-07	2		4.1893	DTYMK	Low
TCGA-B0-4713-01A-01R-1277-07	2	6.73333	4.19243	DTYMK	Low
TCGA-CJ-5676-01A-11R-1541-07	2	73.9667	4.19357	DTYMK	Low
TCGA-B0-5698-01A-11R-1672-07	1	121.033	4.1963	DTYMK	Low
TCGA-CZ-4864-01A-01R-1503-07	1	94.3333	4.2	DTYMK	Low
TCGA-BP-4963-01A-01R-1334-07	1	61.1333	4.2027	DTYMK	Low
TCGA-CJ-4907-01A-01R-1426-07	1	49.9667	4.20461	DTYMK	Low
TCGA-BP-5006-01A-01R-1334-07	1	28	4.20879	DTYMK	Low
TCGA-BP-4959-01A-01R-1334-07	1	88.6667	4.20879	DTYMK	Low
TCGA-B4-5834-01A-11R-1672-07	1	1.26667	4.21017	DTYMK	Low
TCGA-BP-4804-01A-02R-1305-07	2	9.83333	4.21025	DTYMK	Low
TCGA-A3-3343-01A-01R-0864-07	1	31.5	4.21331	DTYMK	Low
TCGA-DV-A4W0-01A-11R-A266-07	2	66.9333	4.21472	DTYMK	Low
TCGA-BP-4970-01A-01R-1334-07	1	14.4333	4.21674	DTYMK	Low
TCGA-B4-5844-01A-11R-1672-07	1	0.233333	4.21779	DTYMK	Low
TCGA-CJ-4643-01A-02R-1325-07	1	59.7667	4.21894	DTYMK	Low
TCGA-CJ-4875-01A-01R-1305-07	2	17.7	4.21903	DTYMK	Low
TCGA-6D-AA2E-01A-11R-A37O-07	1	12.0667	4.22023	DTYMK	Low
TCGA-CZ-4857-01A-01R-1305-07	2	6.26667	4.22242	DTYMK	Low
TCGA-B0-5691-01A-11R-1541-07	2	108.333	4.22271	DTYMK	Low
TCGA-BP-5004-01A-01R-1334-07	1	37.5333	4.22311	DTYMK	Low
TCGA-B0-5096-01A-01R-1420-07	1	2.26667	4.22552	DTYMK	Low
TCGA-BP-4790-01A-01R-1305-07	1	37.0333	4.22712	DTYMK	Low
TCGA-DV-5575-01A-01R-1541-07	1	57.6333	4.22746	DTYMK	Low
TCGA-CZ-5462-01A-01R-1503-07	2	10.3667	4.22787	DTYMK	Low
TCGA-A3-3317-01A-02R-1325-07	2	18.6667	4.23289	DTYMK	Low
TCGA-BP-4758-01A-01R-1289-07	1	73.6	4.23339	DTYMK	Low
TCGA-CJ-6030-01A-11R-1672-07	1	76.6333	4.23477	DTYMK	Low
TCGA-CJ-4905-01A-02R-1426-07	1	49.8667	4.23483	DTYMK	Low
TCGA-A3-3376-01A-02R-1420-07	1	56.5333	4.23907	DTYMK	Low
TCGA-B0-4823-01A-02R-1420-07	1	15.1333	4.24072	DTYMK	Low
TCGA-B8-A54I-01A-21R-A33J-07	1	5	4.24171	DTYMK	Low
TCGA-B0-4822-01A-01R-1277-07	2	37.0333	4.24174	DTYMK	Low
TCGA-B0-5705-01A-11R-1541-07	2	28.0667	4.24408	DTYMK	Low
TCGA-BP-4986-01A-01R-1334-07	1	26.1667	4.24561	DTYMK	Low
TCGA-B0-5115-01A-01R-1420-07	2	2.5	4.24624	DTYMK	Low
TCGA-CJ-4642-01B-01R-1305-07	1	106.833	4.24914	DTYMK	Low
TCGA-CZ-4859-01A-02R-1426-07	1	59.5667	4.24959	DTYMK	Low
TCGA-B0-4839-01A-01R-1305-07	1	54.6333	4.24978	DTYMK	Low
TCGA-BP-4161-01A-02R-1325-07	2	89.5	4.25313	DTYMK	Low
TCGA-BP-4781-01A-01R-1305-07	1	69.3333	4.2549	DTYMK	Low
TCGA-BP-4164-01A-02R-1325-07	1	33.0667	4.2601	DTYMK	Low
TCGA-B8-5163-01A-01R-1420-07	1	27.4	4.26162	DTYMK	Low
TCGA-B8-4621-01A-01R-1503-07	1	26.2667	4.26269	DTYMK	Low
TCGA-BP-5182-01A-01R-1426-07	1	38.8333	4.2635	DTYMK	Low
TCGA-CJ-4874-01A-01R-1305-07	1	76.1	4.26515	DTYMK	Low
TCGA-B0-5710-01A-11R-1672-07	2	48.0333	4.26572	DTYMK	Low
TCGA-B8-5552-01B-11R-1672-07	1	34.8667	4.2706	DTYMK	Low
TCGA-B8-5546-01A-01R-1541-07	1	16.8333	4.27483	DTYMK	Low
TCGA-BP-4974-01A-01R-1334-07	2	1.16667	4.27767	DTYMK	Low
TCGA-CW-6093-01A-11R-1672-07	1	104.867	4.27906	DTYMK	Low
TCGA-BP-4989-01A-01R-1334-07	1	3.93333	4.27925	DTYMK	Low
TCGA-AK-3434-01A-02R-1277-07	2	54.6667	4.28037	DTYMK	Low
TCGA-CW-5590-01A-01R-1541-07	2	22.4	4.28129	DTYMK	Low
TCGA-B2-4102-01A-02R-1325-07	1	31.7333	4.28261	DTYMK	Low
TCGA-BP-5200-01A-01R-1426-07	1	35.4333	4.28337	DTYMK	Low
TCGA-BP-4162-01A-02R-1325-07	1	102.467	4.28433	DTYMK	Low
TCGA-BP-4177-01A-02R-1420-07	1	55.6667	4.28487	DTYMK	Low
TCGA-CW-5589-01A-01R-1541-07	1	79.2667	4.28785	DTYMK	Low
TCGA-BP-4975-01A-01R-1334-07	1	47.7667	4.28802	DTYMK	Low
TCGA-BP-4344-01A-01R-1289-07	1	55.5333	4.28815	DTYMK	Low
TCGA-CJ-4894-01A-01R-1305-07	2	5.26667	4.28987	DTYMK	Low
TCGA-CW-5581-01A-02R-1541-07	1	93.3	4.29023	DTYMK	Low
TCGA-A3-3362-01A-02R-1325-07	1	51.9667	4.29757	DTYMK	Low
TCGA-B8-A8YJ-01A-13R-A39I-07	1	14.3667	4.29802	DTYMK	Low
TCGA-A3-3331-01A-02R-1325-07	1	49.5	4.29988	DTYMK	Low
TCGA-A3-3385-01A-02R-1420-07	1	66.4333	4.30489	DTYMK	Low
TCGA-A3-3372-01A-02R-1325-07	1	24.5	4.3091	DTYMK	Low
TCGA-CJ-4897-01A-03R-1426-07	2	47.4333	4.31035	DTYMK	Low
TCGA-CJ-4635-01A-02R-1305-07	1	47.2	4.31703	DTYMK	Low
TCGA-BP-4165-01A-02R-1289-07	2	34.9667	4.31978	DTYMK	Low
TCGA-B0-5695-01A-11R-1541-07	1	71.6667	4.32238	DTYMK	Low
TCGA-B0-4845-01A-01R-1277-07	2	24.9333	4.32259	DTYMK	High
TCGA-B0-5713-01A-11R-1672-07	1	92.7333	4.32333	DTYMK	High
TCGA-B8-A54G-01A-11R-A266-07	1	1.76667	4.32558	DTYMK	High
TCGA-A3-3359-01A-01R-0864-07	1	83.4667	4.32733	DTYMK	High
TCGA-CJ-4636-01A-02R-1325-07	1	64.1333	4.32976	DTYMK	High
TCGA-CJ-4872-01A-01R-1305-07	1	47.8333	4.33161	DTYMK	High
TCGA-BP-4760-01A-02R-1420-07	2	48.5667	4.33184	DTYMK	High
TCGA-DV-5569-01A-01R-1541-07	1	11.8333	4.33469	DTYMK	High
TCGA-A3-3382-01A-02R-1325-07	2	17.1333	4.33766	DTYMK	High
TCGA-A3-3325-01A-01R-0864-07	1	39	4.33768	DTYMK	High
TCGA-BP-4965-01A-01R-1334-07	1	62.3667	4.33807	DTYMK	High
TCGA-BP-5007-01A-01R-1334-07	1	38	4.33896	DTYMK	High
TCGA-DV-A4W0-05A-11R-A266-07	2	66.9333	4.34287	DTYMK	High
TCGA-B0-5097-01A-01R-1420-07	2	11.9667	4.3459	DTYMK	High
TCGA-BP-4765-01A-01R-1289-07	1	72.8	4.35215	DTYMK	High
TCGA-CJ-4634-01A-02R-1325-07	1	116.6	4.35274	DTYMK	High
TCGA-CJ-5671-01A-11R-1541-07	1	132.9	4.35399	DTYMK	High
TCGA-BP-4351-01A-01R-1289-07	2	29.1	4.35512	DTYMK	High
TCGA-A3-3335-01A-01R-0864-07	2	36.6	4.35573	DTYMK	High
TCGA-EU-5905-01A-11R-1672-07	1	3.96667	4.35744	DTYMK	High
TCGA-CZ-5984-01A-11R-1672-07	1	68.9	4.35915	DTYMK	High
TCGA-AK-3461-01A-02R-1277-07	1	73.9	4.36433	DTYMK	High
TCGA-CJ-4901-01A-01R-1426-07	1	48.3333	4.3652	DTYMK	High
TCGA-B0-4814-01A-01R-1277-07	2	5.6	4.37056	DTYMK	High
TCGA-BP-4771-01A-01R-1289-07	2	0.766667	4.37235	DTYMK	High
TCGA-BP-4807-01A-01R-1305-07	1	7.03333	4.37242	DTYMK	High
TCGA-CJ-4920-01A-01R-1426-07	1	4.63333	4.37315	DTYMK	High
TCGA-A3-A6NJ-01A-12R-A33J-07	1	15.6	4.37335	DTYMK	High
TCGA-BP-5195-01A-02R-1426-07	1	24.9667	4.37613	DTYMK	High
TCGA-BP-4797-01A-01R-1305-07	1	36.9	4.37678	DTYMK	High
TCGA-CJ-4884-01A-01R-1305-07	1	58.6333	4.38136	DTYMK	High
TCGA-B0-4699-01A-01R-1277-07	1	3.66667	4.38148	DTYMK	High
TCGA-CZ-5461-01A-01R-1503-07	2	1.6	4.3826	DTYMK	High
TCGA-B0-5077-01A-01R-1334-07	1	43.9	4.38376	DTYMK	High
TCGA-AK-3447-01A-01R-1766-07	1	40.5667	4.38543	DTYMK	High
TCGA-BP-4341-01A-01R-1289-07	2	52.9667	4.38561	DTYMK	High
TCGA-CJ-4885-01A-01R-1305-07	2	68.0333	4.38673	DTYMK	High
TCGA-B0-5690-01A-11R-1541-07	1	113.067	4.38686	DTYMK	High
TCGA-B2-A4SR-01A-11R-A266-07	2	8.86667	4.3875	DTYMK	High
TCGA-BP-4787-01A-01R-1305-07	2	8.63333	4.3921	DTYMK	High
TCGA-CJ-4868-01A-01R-1305-07	2	1.23333	4.39237	DTYMK	High
TCGA-BP-4169-01A-02R-1289-07	2	2.6	4.39425	DTYMK	High
TCGA-A3-3365-01A-01R-0864-07	1	29.1	4.39612	DTYMK	High
TCGA-CW-5580-01A-01R-1672-07	1	65.4667	4.39833	DTYMK	High
TCGA-CW-5585-01A-01R-1541-07	1	86.9667	4.40091	DTYMK	High
TCGA-AK-3425-01A-02R-1277-07	1	111.433	4.40389	DTYMK	High
TCGA-BP-4776-01A-01R-1289-07	1	13.7	4.40539	DTYMK	High
TCGA-BP-4795-01A-02R-1420-07	1	20.6667	4.40625	DTYMK	High
TCGA-BP-4343-01A-02R-1289-07	2	11	4.40709	DTYMK	High
TCGA-B0-4816-01A-01R-1503-07	2	45.7	4.4092	DTYMK	High
TCGA-BP-4976-01A-01R-1334-07	1	54.4	4.41008	DTYMK	High
TCGA-B2-5636-01A-02R-1541-07	1	30.6333	4.41084	DTYMK	High
TCGA-BP-4998-01A-01R-1334-07	1	31.0667	4.41605	DTYMK	High
TCGA-B0-4824-01A-01R-1277-07	1	55.2333	4.41728	DTYMK	High
TCGA-B2-3924-01A-02R-1325-07	1	36.4	4.4176	DTYMK	High
TCGA-BP-5198-01A-01R-1426-07	1	20.1	4.41823	DTYMK	High
TCGA-B2-5635-01A-01R-1541-07	1	25.1667	4.42022	DTYMK	High
TCGA-A3-3307-01A-01R-0864-07	1	47.8667	4.42171	DTYMK	High
TCGA-B0-5095-01A-01R-1420-07	1	8.16667	4.42427	DTYMK	High
TCGA-AK-3456-01A-02R-1325-07	1	38.1	4.42641	DTYMK	High
TCGA-CZ-4862-01A-01R-1305-07	1	109.033	4.42789	DTYMK	High
TCGA-BP-4798-01A-01R-1305-07	2	11.1333	4.42911	DTYMK	High
TCGA-B4-5377-01A-01R-1503-07	1	12.1667	4.43126	DTYMK	High
TCGA-B0-5693-01A-11R-1541-07	1	135.8	4.43445	DTYMK	High
TCGA-CZ-5455-01A-01R-1503-07	2	18.7	4.43794	DTYMK	High
TCGA-B0-5119-01A-02R-1420-07	1	51.7333	4.44088	DTYMK	High
TCGA-B2-5633-01A-01R-1541-07	1	32.1	4.44323	DTYMK	High
TCGA-BP-4163-01A-02R-1325-07	1	94.6333	4.44595	DTYMK	High
TCGA-B8-5553-01A-01R-1541-07	1	14.5	4.44817	DTYMK	High
TCGA-BP-5000-01A-01R-1334-07	1	18.7667	4.44895	DTYMK	High
TCGA-BP-4985-01A-01R-1334-07	2	6.83333	4.45238	DTYMK	High
TCGA-B0-5088-01A-01R-1334-07	1	18.7667	4.45509	DTYMK	High
TCGA-BP-4160-01A-02R-1289-07	1	96.0333	4.45754	DTYMK	High
TCGA-BP-4769-01A-01R-1289-07	1	62.5333	4.45869	DTYMK	High
TCGA-B0-5399-01A-01R-1503-07	1	47.0333	4.46173	DTYMK	High
TCGA-A3-3349-01A-01R-1188-07	1	46.1667	4.46588	DTYMK	High
TCGA-BP-5181-01A-01R-1426-07	1	49.8333	4.46609	DTYMK	High
TCGA-BP-4346-01A-01R-1289-07	1	49.7667	4.46835	DTYMK	High
TCGA-B0-5100-01A-01R-1420-07	2	47.5333	4.46844	DTYMK	High
TCGA-CJ-5679-01A-11R-1541-07	2	19.8333	4.48217	DTYMK	High
TCGA-B0-4706-01A-01R-1503-07	1	2.16667	4.4858	DTYMK	High
TCGA-B0-4696-01A-01R-1277-07	2	26.4667	4.48974	DTYMK	High
TCGA-A3-3378-01A-02R-1325-07	1	21	4.49153	DTYMK	High
TCGA-DV-5568-01A-01R-1541-07	1	12.3333	4.49349	DTYMK	High
TCGA-CW-5587-01A-01R-1541-07	2	66.7667	4.49354	DTYMK	High
TCGA-BP-4342-01A-01R-1289-07	2	8	4.4944	DTYMK	High
TCGA-AK-3426-01A-02R-1325-07	2	8.53333	4.49553	DTYMK	High
TCGA-BP-4777-01A-01R-1289-07	1	57.7	4.49792	DTYMK	High
TCGA-B8-5545-01A-01R-1672-07	1	50.8333	4.50002	DTYMK	High
TCGA-AK-3431-01A-02R-1277-07	1	74.7	4.50095	DTYMK	High
TCGA-B0-5692-01A-11R-1541-07	1	131.467	4.50406	DTYMK	High
TCGA-BP-5184-01A-01R-1426-07	1	37.7667	4.50917	DTYMK	High
TCGA-CW-5588-01A-01R-1541-07	1	67.2333	4.51101	DTYMK	High
TCGA-BP-4173-01A-02R-1289-07	1	63.1	4.51192	DTYMK	High
TCGA-CJ-6032-01A-11R-1672-07	1	121.3	4.51257	DTYMK	High
TCGA-CJ-5678-01A-11R-1541-07	2	13.3	4.51578	DTYMK	High
TCGA-CZ-5464-01A-01R-1503-07	1	70.9333	4.52143	DTYMK	High
TCGA-BP-5186-01A-01R-1426-07	1	23.1	4.52249	DTYMK	High
TCGA-BP-4784-01A-01R-1305-07	1	61.8	4.52449	DTYMK	High
TCGA-BP-4170-01A-02R-1289-07	1	78.1	4.52864	DTYMK	High
TCGA-BP-4345-01A-01R-1289-07	1	50.5333	4.53209	DTYMK	High
TCGA-CW-6088-01A-11R-1672-07	1	107.4	4.53424	DTYMK	High
TCGA-B0-5703-01A-11R-1541-07	1	74.8667	4.53473	DTYMK	High
TCGA-B0-5094-01A-01R-1420-07	2	2.5	4.53537	DTYMK	High
TCGA-B8-A54J-01A-11R-A33J-07	1	17.6	4.53558	DTYMK	High
TCGA-BP-4325-01A-02R-1289-07	1	98.8	4.53688	DTYMK	High
TCGA-CJ-5683-01A-11R-1541-07	1	62.9667	4.54196	DTYMK	High
TCGA-A3-A8OW-01A-11R-A37O-07	1	10.7667	4.54376	DTYMK	High
TCGA-B0-4837-01A-01R-1305-07	2	40.2667	4.54736	DTYMK	High
TCGA-BP-5202-01A-02R-1426-07	1	0.966667	4.54805	DTYMK	High
TCGA-B8-A54D-01A-21R-A266-07	1	27.6667	4.54818	DTYMK	High
TCGA-BP-4167-01A-02R-1325-07	1	90.6	4.54993	DTYMK	High
TCGA-AK-3428-01A-02R-1277-07	1	124.267	4.55667	DTYMK	High
TCGA-CJ-4887-01A-01R-1305-07	2	10.7333	4.55768	DTYMK	High
TCGA-CJ-4892-01A-01R-1305-07	1	50.7	4.55798	DTYMK	High
TCGA-MM-A564-01A-11R-A266-07	1	20.2333	4.55905	DTYMK	High
TCGA-B0-4815-01A-01R-1503-07	2	52.9333	4.55992	DTYMK	High
TCGA-CZ-4865-01A-02R-1503-07	1	5.53333	4.56033	DTYMK	High
TCGA-B0-5709-01A-11R-1541-07	1	132.467	4.56114	DTYMK	High
TCGA-CJ-4882-01A-02R-1426-07	1	62.7667	4.56587	DTYMK	High
TCGA-B0-4818-01A-01R-1503-07	2	4.23333	4.57553	DTYMK	High
TCGA-CZ-5466-01A-01R-1503-07	1	22.8333	4.57776	DTYMK	High
TCGA-B8-5159-01A-01R-1420-07	1	24.0667	4.57781	DTYMK	High
TCGA-CZ-5457-01A-01R-1503-07	2	5.8	4.58198	DTYMK	High
TCGA-BP-4763-01A-01R-1289-07	1	42.3333	4.58269	DTYMK	High
TCGA-B8-4148-01A-02R-1325-07	1	50.6667	4.58967	DTYMK	High
TCGA-DV-5573-01A-01R-1541-07	1	37.6667	4.5947	DTYMK	High
TCGA-CJ-5672-01A-11R-1541-07	1	73	4.5989	DTYMK	High
TCGA-CZ-4863-01A-01R-1503-07	1	64.2667	4.59918	DTYMK	High
TCGA-B0-5699-01A-11R-1541-07	2	3.13333	4.59999	DTYMK	High
TCGA-CJ-4641-01A-02R-1325-07	2		4.60028	DTYMK	High
TCGA-B0-4821-01A-01R-1503-07	2	41	4.60599	DTYMK	High
TCGA-CJ-4871-01A-01R-1305-07	2	5.63333	4.60619	DTYMK	High
TCGA-BP-5180-01A-01R-1426-07	1	75.4333	4.60676	DTYMK	High
TCGA-B0-5697-01A-11R-1541-07	1	87.6667	4.61164	DTYMK	High
TCGA-CW-6097-01A-11R-1672-07	2	15.2333	4.61315	DTYMK	High
TCGA-A3-3347-01A-02R-1325-07	2	20.3333	4.61524	DTYMK	High
TCGA-CZ-4866-01A-01R-1503-07	1	108.9	4.61616	DTYMK	High
TCGA-CZ-5987-01A-11R-1672-07	2	12.5667	4.61944	DTYMK	High
TCGA-B8-A54H-01A-11R-A33J-07	1	8.53333	4.61954	DTYMK	High
TCGA-BP-4340-01A-01R-1289-07	1	18.7333	4.62006	DTYMK	High
TCGA-EU-5906-01A-11R-1672-07	1	6.86667	4.62031	DTYMK	High
TCGA-CJ-4893-01A-01R-1305-07	1	25	4.62328	DTYMK	High
TCGA-B0-4703-01A-01R-1277-07	2	6.06667	4.62503	DTYMK	High
TCGA-G6-A5PC-01A-11R-A33J-07	2	8.06667	4.62949	DTYMK	High
TCGA-A3-A6NN-01A-12R-A33J-07	1	0.1	4.63342	DTYMK	High
TCGA-MM-A563-01A-11R-A266-07	1	19.7	4.64974	DTYMK	High
TCGA-B0-4701-01A-01R-1277-07	2	7.93333	4.65217	DTYMK	High
TCGA-A3-A6NL-01A-11R-A33J-07	1	22.9667	4.65817	DTYMK	High
TCGA-CZ-5452-01A-01R-1503-07	1	59.6333	4.66831	DTYMK	High
TCGA-CJ-5689-01A-11R-1541-07	1	54	4.66862	DTYMK	High
TCGA-GK-A6C7-01A-11R-A33J-07	1	2.03333	4.66979	DTYMK	High
TCGA-G6-A8L8-01A-21R-A37O-07	1	36.3667	4.67007	DTYMK	High
TCGA-B2-5639-01A-01R-1541-07	2	5.43333	4.67022	DTYMK	High
TCGA-BP-5176-01A-01R-1426-07	1	53	4.67555	DTYMK	High
TCGA-BP-4337-01A-01R-1289-07	1	0.0666667	4.67667	DTYMK	High
TCGA-BP-4968-01A-01R-1334-07	1	58.2	4.6808	DTYMK	High
TCGA-BP-4761-01A-01R-1289-07	1	6.06667	4.68085	DTYMK	High
TCGA-CZ-5468-01A-01R-1503-07	2	1.96667	4.68397	DTYMK	High
TCGA-B0-4828-01A-01R-1277-07	2	10.2333	4.68405	DTYMK	High
TCGA-MM-A84U-01A-11R-A37O-07	1	23.3333	4.6871	DTYMK	High
TCGA-CW-5591-01A-01R-1541-07	1	75.7	4.68827	DTYMK	High
TCGA-CW-5584-01A-01R-1541-07	2	3.4	4.68854	DTYMK	High
TCGA-A3-3319-01A-02R-1325-07	1	37.6667	4.69266	DTYMK	High
TCGA-BP-5173-01A-01R-1426-07	1	2.06667	4.69307	DTYMK	High
TCGA-BP-4962-01A-01R-1334-07	1	59.5	4.69976	DTYMK	High
TCGA-T7-A92I-01A-11R-A37O-07	1	11.8667	4.70371	DTYMK	High
TCGA-BP-4352-01A-01R-1289-07	2	0.433333	4.70391	DTYMK	High
TCGA-AK-3455-01A-01R-0864-07	1	22.7667	4.70496	DTYMK	High
TCGA-CZ-5456-01A-01R-1503-07	2	31.7	4.70935	DTYMK	High
TCGA-CZ-5451-01A-01R-1503-07	1	64.3	4.70976	DTYMK	High
TCGA-B0-4707-01A-01R-1277-07	2	20	4.7179	DTYMK	High
TCGA-BP-4347-01A-01R-1289-07	1	45.5667	4.71902	DTYMK	High
TCGA-CJ-4876-01A-01R-1305-07	1	65.1667	4.72233	DTYMK	High
TCGA-CJ-4637-01A-02R-1325-07	2	60.7	4.72296	DTYMK	High
TCGA-B0-4844-01A-01R-1277-07	2	2.06667	4.73033	DTYMK	High
TCGA-CZ-5459-01A-01R-1503-07	1	56.1	4.73063	DTYMK	High
TCGA-B0-4700-01A-02R-1541-07	2	66	4.73534	DTYMK	High
TCGA-B0-4813-01A-01R-1277-07	1	0.6	4.73936	DTYMK	High
TCGA-B0-5700-01A-11R-1541-07	1	59.6667	4.75321	DTYMK	High
TCGA-BP-4354-01A-02R-1289-07	2	22.8333	4.76328	DTYMK	High
TCGA-AK-3445-01A-02R-1277-07	1	79.7333	4.76336	DTYMK	High
TCGA-CJ-5675-01A-11R-1541-07	2	30	4.76607	DTYMK	High
TCGA-B0-5092-01A-01R-1420-07	2	15.3	4.77554	DTYMK	High
TCGA-BP-5183-01A-01R-1426-07	2	16.1667	4.77958	DTYMK	High
TCGA-B0-4827-01A-02R-1420-07	2	22.2667	4.78611	DTYMK	High
TCGA-EU-5907-01A-11R-1672-07	1	4.23333	4.79203	DTYMK	High
TCGA-B0-4833-01A-01R-1305-07	2	79.5333	4.79455	DTYMK	High
TCGA-B8-A7U6-01A-12R-A37O-07	1	16.5	4.80034	DTYMK	High
TCGA-B8-4154-01A-01R-1188-07	1	46	4.80286	DTYMK	High
TCGA-MW-A4EC-01A-11R-A266-07	1	16.6	4.81117	DTYMK	High
TCGA-A3-3387-01A-01R-1541-07	1	20.5667	4.82505	DTYMK	High
TCGA-B0-5712-01A-11R-1672-07	2	24.1667	4.82542	DTYMK	High
TCGA-CJ-4869-01A-02R-1426-07	2	58.4667	4.82683	DTYMK	High
TCGA-CJ-4638-01A-02R-1325-07	2	2.33333	4.83116	DTYMK	High
TCGA-B0-4710-01A-01R-1503-07	1	58.5	4.83893	DTYMK	High
TCGA-BP-4338-01A-01R-1289-07	2	58.5667	4.84029	DTYMK	High
TCGA-A3-A8OX-01A-11R-A37O-07	1	0	4.84202	DTYMK	High
TCGA-AS-3778-01A-01R-A32Z-07	1	1.43333	4.85039	DTYMK	High
TCGA-BP-4762-01A-02R-1289-07	1	44.7667	4.851	DTYMK	High
TCGA-CJ-4640-01A-02R-1325-07	1	116	4.86117	DTYMK	High
TCGA-B0-5696-01A-11R-1541-07	2	57.2333	4.86256	DTYMK	High
TCGA-B8-4151-01A-01R-1188-07	1	43.3	4.86414	DTYMK	High
TCGA-B0-5080-01A-01R-1503-07	2	3.43333	4.89545	DTYMK	High
TCGA-A3-A8CQ-01A-11R-A37O-07	1	0.1	4.89601	DTYMK	High
TCGA-A3-A8OV-01A-11R-A37O-07	1	11.3333	4.90599	DTYMK	High
TCGA-BP-5196-01A-01R-1426-07	1	33.9333	4.90742	DTYMK	High
TCGA-A3-3306-01A-01R-0864-07	1	37.3333	4.91443	DTYMK	High
TCGA-B4-5836-01A-11R-1672-07	1	4.7	4.9241	DTYMK	High
TCGA-BP-4331-01A-01R-1289-07	1	81.8	4.93693	DTYMK	High
TCGA-B0-5707-01A-11R-1541-07	1	124.8	4.94327	DTYMK	High
TCGA-B0-4848-01A-01R-1277-07	2	16.4667	4.94736	DTYMK	High
TCGA-A3-A6NI-01A-11R-A33J-07	1	33.9333	4.95067	DTYMK	High
TCGA-AK-3436-01A-02R-1325-07	2	39.6333	4.96847	DTYMK	High
TCGA-DV-5566-01A-01R-1541-07	1	46.6	4.97147	DTYMK	High
TCGA-A3-3308-01A-02R-1325-07	1	0.533333	4.97435	DTYMK	High
TCGA-B8-5158-01A-01R-1420-07	1	40.6	4.98394	DTYMK	High
TCGA-B4-5838-01A-11R-1672-07	1	5.53333	4.98778	DTYMK	High
TCGA-CJ-5682-01A-11R-1541-07	2	1.83333	5.00244	DTYMK	High
TCGA-A3-A8OU-01A-11R-A37O-07	1	0	5.00433	DTYMK	High
TCGA-AK-3429-01A-02R-1325-07	1	110.933	5.00503	DTYMK	High
TCGA-BP-4775-01A-01R-1289-07	1	61.4333	5.0225	DTYMK	High
TCGA-B0-5701-01A-11R-1541-07	2	7.46667	5.02545	DTYMK	High
TCGA-B8-4143-01A-01R-1188-07	2	23.6333	5.03699	DTYMK	High
TCGA-CJ-4895-01A-01R-1305-07	2	2.03333	5.05174	DTYMK	High
TCGA-CZ-5470-01A-01R-1503-07	1	12.8667	5.06287	DTYMK	High
TCGA-CJ-5681-01A-11R-1541-07	2	0.566667	5.07719	DTYMK	High
TCGA-B0-4842-01A-02R-1420-07	2	8.33333	5.07982	DTYMK	High
TCGA-BP-5174-01A-01R-1426-07	1	75.2333	5.08354	DTYMK	High
TCGA-CJ-6033-01A-11R-1672-07	2	4.8	5.08826	DTYMK	High
TCGA-B4-5843-01A-11R-1672-07	1	0.366667	5.09043	DTYMK	High
TCGA-B0-5109-01A-02R-1420-07	2	2.33333	5.09705	DTYMK	High
TCGA-B8-5551-01A-01R-1541-07	1	0.533333	5.11044	DTYMK	High
TCGA-CJ-5677-01A-11R-1541-07	2	9.6	5.11404	DTYMK	High
TCGA-BP-4174-01A-02R-1289-07	1	62.6333	5.116	DTYMK	High
TCGA-B0-4691-01A-01R-1277-07	2	4.63333	5.12044	DTYMK	High
TCGA-B0-4836-01A-01R-1305-07	2	41.2667	5.12811	DTYMK	High
TCGA-CJ-5680-01A-11R-1541-07	2	5.1	5.13214	DTYMK	High
TCGA-BP-4766-01A-01R-1289-07	1	48.7333	5.18552	DTYMK	High
TCGA-AK-3450-01A-02R-1277-07	1	59.3	5.19204	DTYMK	High
TCGA-B0-4694-01A-01R-1277-07	1	3.53333	5.19753	DTYMK	High
TCGA-CJ-4644-01A-02R-1325-07	2	3.1	5.21801	DTYMK	High
TCGA-B0-4690-01A-01R-1277-07	2	1.43333	5.23145	DTYMK	High
TCGA-CZ-5469-01A-01R-1503-07	2	3.66667	5.2745	DTYMK	High
TCGA-B0-4810-01A-01R-1503-07	2	6.83333	5.27734	DTYMK	High
TCGA-CZ-4858-01A-01R-1305-07	2	19.9	5.30351	DTYMK	High
TCGA-A3-3363-01A-01R-0864-07	1	10.6333	5.31399	DTYMK	High
TCGA-B0-5098-01A-01R-1420-07	1	52.8	5.33405	DTYMK	High
TCGA-B4-5835-01A-11R-1672-07	1	0.533333	5.34979	DTYMK	High
TCGA-B0-5400-01A-01R-1503-07	1	57.7667	5.35422	DTYMK	High
TCGA-B2-4099-01A-02R-1188-07	1	32.4	5.35746	DTYMK	High
TCGA-BP-4983-01A-01R-1334-07	1	47.1	5.37831	DTYMK	High
TCGA-CZ-4860-01A-01R-1305-07	2	6.86667	5.37957	DTYMK	High
TCGA-AK-3451-01A-02R-1188-07	1	95.6	5.40107	DTYMK	High
TCGA-DV-A4VX-01A-11R-A266-07	2	54.2	5.40144	DTYMK	High
TCGA-B8-5550-01A-01R-1541-07	2	23.1333	5.41785	DTYMK	High
TCGA-CW-6087-01A-11R-1672-07	1	1.36667	5.45103	DTYMK	High
TCGA-A3-3383-01A-02R-1325-07	1	28.7	5.45236	DTYMK	High
TCGA-3Z-A93Z-01A-11R-A37O-07	1	12.8333	5.52409	DTYMK	High
TCGA-B0-5084-01A-01R-1334-07	2	2.16667	5.61448	DTYMK	High
TCGA-B0-4712-01A-01R-1503-07	2	44.5667	5.6511	DTYMK	High
TCGA-B0-5702-01A-11R-1541-07	1	72.4	5.66133	DTYMK	High
TCGA-AK-3427-01A-01R-0864-07	1	119.433	5.71002	DTYMK	High
TCGA-BP-4770-01A-01R-1503-07	2	5.63333	5.76442	DTYMK	High
TCGA-B0-5107-01A-01R-1420-07	2	18.3	5.77168	DTYMK	High
TCGA-AK-3458-01A-01R-1503-07	1	38.9333	5.80119	DTYMK	High
TCGA-G6-A8L7-01A-11R-A37O-07	1	71.1	5.92591	DTYMK	High
TCGA-B0-4688-01A-01R-1277-07	2	3.36667	6.08703	DTYMK	High
TCGA-A3-3346-01A-01R-1766-07	2	3.8	6.16327	DTYMK	High
TCGA-B0-4698-01A-01R-1503-07	2	1.4	6.8362	DTYMK	High

## Sheet: LGG
sample_id	event	time	expr	gene	group
TCGA-CS-6669-01A-11R-1896-07	1	49.8	3.06815	DTYMK	Low
TCGA-HT-8019-01A-21R-2404-07	1	33.4667	3.27399	DTYMK	Low
TCGA-FG-8181-01A-11R-2256-07	1	28.7333	3.33709	DTYMK	Low
TCGA-HT-8107-01A-13R-2404-07	1	0.466667	3.33747	DTYMK	Low
TCGA-HT-7855-01A-11R-2403-07	1	19.5	3.53812	DTYMK	Low
TCGA-S9-A6WI-01A-21R-A33Z-07	1	86.1667	3.57066	DTYMK	Low
TCGA-QH-A6X3-01A-21R-A32Q-07	1	10.4333	3.59849	DTYMK	Low
TCGA-DU-7304-01A-12R-2090-07	2	10.3	3.63075	DTYMK	Low
TCGA-DU-7306-01A-11R-2090-07	2	41.6667	3.67342	DTYMK	Low
TCGA-DB-A4XH-01A-11R-A27Q-07	1	32.0667	3.69051	DTYMK	Low
TCGA-HT-7473-01A-11R-2027-07	1	16.7667	3.70601	DTYMK	Low
TCGA-WY-A85C-01A-11R-A36H-07	2	26.9667	3.73035	DTYMK	Low
TCGA-DU-7011-01A-11R-2027-07	2	106.667	3.77224	DTYMK	Low
TCGA-TM-A84R-01A-21R-A36H-07	1	18.8667	3.8039	DTYMK	Low
TCGA-HT-8113-01A-11R-2404-07	1	30	3.82016	DTYMK	Low
TCGA-HT-7607-01A-11R-2090-07	2	3.2	3.82107	DTYMK	Low
TCGA-DU-A6S2-01A-21R-A32Q-07	1	25.9	3.83849	DTYMK	Low
TCGA-FG-8189-01B-11R-A28M-07	1	22.8333	3.84214	DTYMK	Low
TCGA-HT-8010-01A-11R-2403-07	1	1.66667	3.84874	DTYMK	Low
TCGA-HT-A61A-01A-11R-A29R-07	1	6.46667	3.85418	DTYMK	Low
TCGA-DU-7309-01A-11R-2090-07	1	2.8	3.85908	DTYMK	Low
TCGA-QH-A6X9-01A-12R-A32Q-07	1	1.93333	3.86934	DTYMK	Low
TCGA-HT-8558-01A-21R-2404-07	1	13.9333	3.88251	DTYMK	Low
TCGA-DU-6401-01A-11R-1708-07	2	62.8667	3.88369	DTYMK	Low
TCGA-FG-A713-01A-11R-A32Q-07	1	20.7333	3.8937	DTYMK	Low
TCGA-S9-A7IQ-01A-21R-A34F-07	1	36.6333	3.92284	DTYMK	Low
TCGA-DU-A7TG-01A-21R-A34R-07	1	45.0333	3.928	DTYMK	Low
TCGA-P5-A5EY-01A-11R-A27Q-07	1	2.4	3.92835	DTYMK	Low
TCGA-DU-8162-01A-21R-2256-07	2	13.4	3.93995	DTYMK	Low
TCGA-HT-7680-01A-11R-2256-07	1	0.766667	3.96156	DTYMK	Low
TCGA-HT-8109-01A-11R-2404-07	1	5.63333	3.96397	DTYMK	Low
TCGA-F6-A8O4-01A-11R-A36H-07	1	0.2	3.97721	DTYMK	Low
TCGA-P5-A5EW-01A-11R-A27Q-07	1	6.8	3.98631	DTYMK	Low
TCGA-HT-7874-01A-11R-2403-07	1	37.6667	3.99289	DTYMK	Low
TCGA-HW-7493-01A-11R-2027-07	1	70.2333	4.00231	DTYMK	Low
TCGA-E1-A7YY-01A-11R-A34R-07	2	31.9333	4.02259	DTYMK	Low
TCGA-DU-7014-01A-11R-2027-07	2	114.567	4.06289	DTYMK	Low
TCGA-S9-A7R1-01A-12R-A34R-07	2	121.233	4.06489	DTYMK	Low
TCGA-DU-6395-01A-13R-1708-07	2	39.9	4.07202	DTYMK	Low
TCGA-HT-7693-01A-11R-2256-07	1	17.7667	4.09122	DTYMK	Low
TCGA-HT-7610-01A-21R-2090-07	2	40.1667	4.1063	DTYMK	Low
TCGA-HT-7880-01A-11R-2403-07	1	5.4	4.10993	DTYMK	Low
TCGA-TM-A7CF-01A-11R-A32Q-07	2	30.8	4.11236	DTYMK	Low
TCGA-S9-A7R4-01A-12R-A34R-07	1	30.4667	4.11933	DTYMK	Low
TCGA-FG-7643-01A-11R-2090-07	2	8.46667	4.13099	DTYMK	Low
TCGA-P5-A5F6-01A-11R-A28M-07	1	1.3	4.14688	DTYMK	Low
TCGA-HT-7608-01A-11R-2090-07	1	22.3667	4.15117	DTYMK	Low
TCGA-QH-A6CY-01A-11R-A32Q-07	1	13.6	4.16948	DTYMK	Low
TCGA-HT-7620-01A-11R-2256-07	2	9.33333	4.17003	DTYMK	Low
TCGA-DU-A5TS-01A-11R-A28M-07	2	18.3667	4.18026	DTYMK	Low
TCGA-DU-6396-01A-11R-1708-07	2	3.53333	4.18058	DTYMK	Low
TCGA-HT-7877-01A-11R-2403-07	1	0.133333	4.19433	DTYMK	Low
TCGA-DU-5855-01A-11R-1708-07	1	6.9	4.20034	DTYMK	Low
TCGA-P5-A733-01A-11R-A32Q-07	1	13.8	4.20493	DTYMK	Low
TCGA-DB-A64P-01A-11R-A29R-07	1	30.5333	4.2135	DTYMK	Low
TCGA-DU-7300-01A-21R-2090-07	2	10.5667	4.21469	DTYMK	Low
TCGA-DU-7009-01A-11R-2027-07	2	98.6667	4.22957	DTYMK	Low
TCGA-HW-A5KL-01A-11R-A27Q-07	1	29.2667	4.23567	DTYMK	Low
TCGA-DU-5871-01A-12R-1708-07	1	19.2	4.23838	DTYMK	Low
TCGA-RY-A847-01A-11R-A36H-07	1	31.1	4.24115	DTYMK	Low
TCGA-CS-6667-01A-12R-2027-07	1	48.9667	4.2417	DTYMK	Low
TCGA-TM-A7CA-01A-21R-A33Z-07	1	35.2667	4.25501	DTYMK	Low
TCGA-FG-7638-01B-12R-2090-07	2	13.5667	4.25737	DTYMK	Low
TCGA-TQ-A7RV-02A-11R-A36H-07	2	17.6667	4.26122	DTYMK	Low
TCGA-HT-7605-01A-11R-2090-07	1	4.63333	4.26516	DTYMK	Low
TCGA-CS-5393-01A-01R-1470-07	1	40.7333	4.26841	DTYMK	Low
TCGA-HT-A616-01A-11R-A29R-07	1	1.83333	4.26848	DTYMK	Low
TCGA-HT-7688-01A-11R-2256-07	1	32.1333	4.2768	DTYMK	Low
TCGA-P5-A5EZ-01A-11R-A27Q-07	1	2.33333	4.2782	DTYMK	Low
TCGA-DU-A6S7-01A-21R-A32Q-07	1	21.2667	4.2799	DTYMK	Low
TCGA-IK-7675-01A-11R-2090-07	2	4.1	4.2806	DTYMK	Low
TCGA-HT-7856-01A-11R-2403-07	1	39.6333	4.28199	DTYMK	Low
TCGA-HT-7602-01A-21R-2090-07	1	30.2667	4.28306	DTYMK	Low
TCGA-HT-7474-01A-11R-2027-07	1	3.8	4.28611	DTYMK	Low
TCGA-S9-A6WQ-01A-12R-A34F-07	1	14.2667	4.28687	DTYMK	Low
TCGA-HW-7487-01A-11R-2027-07	2	28	4.28703	DTYMK	Low
TCGA-FG-6689-01A-11R-1896-07	2	3.96667	4.28764	DTYMK	Low
TCGA-HT-8015-01B-11R-A28M-07	1	0.1	4.28846	DTYMK	Low
TCGA-FG-8187-01A-11R-2256-07	1	20.3667	4.3098	DTYMK	Low
TCGA-DU-6407-01A-13R-1708-07	2	79.9	4.31002	DTYMK	Low
TCGA-WH-A86K-01A-11R-A36H-07	1	13.5	4.31481	DTYMK	Low
TCGA-HT-7467-01A-11R-2027-07	1	0.1	4.31603	DTYMK	Low
TCGA-TQ-A7RF-01A-11R-A33Z-07	1	21.6667	4.31677	DTYMK	Low
TCGA-HT-7881-01A-11R-2403-07	1	35.9667	4.32228	DTYMK	Low
TCGA-CS-6670-01A-11R-1896-07	1	47.5333	4.33869	DTYMK	Low
TCGA-DB-A64L-01A-11R-A29R-07	2	24.1333	4.33937	DTYMK	Low
TCGA-E1-A7Z3-01A-11R-A34R-07	2	52.3	4.33994	DTYMK	Low
TCGA-S9-A6TW-01A-12R-A32Q-07	2	28.7	4.34011	DTYMK	Low
TCGA-CS-5394-01A-01R-1470-07	1	0.266667	4.34039	DTYMK	Low
TCGA-HT-7684-01A-11R-2256-07	1	6.13333	4.34292	DTYMK	Low
TCGA-HT-8105-01A-11R-2404-07	1	6.33333	4.35401	DTYMK	Low
TCGA-IK-8125-01A-11R-2256-07	1	43.3667	4.36034	DTYMK	Low
TCGA-DU-7019-01A-11R-2027-07	1	26.6667	4.36244	DTYMK	Low
TCGA-P5-A781-01A-11R-A32Q-07	1	4.46667	4.38004	DTYMK	Low
TCGA-HW-8321-01A-11R-2404-07	1	43.1333	4.38012	DTYMK	Low
TCGA-HT-7470-01A-12R-2090-07	1	40.6667	4.38022	DTYMK	Low
TCGA-E1-A7Z6-01A-11R-A34R-07	2	9.8	4.38318	DTYMK	Low
TCGA-DU-A6S3-01A-12R-A32Q-07	1	21.8667	4.38621	DTYMK	Low
TCGA-CS-6666-01A-11R-1896-07	1	47.6	4.38931	DTYMK	Low
TCGA-DB-5270-01A-02R-1470-07	1	124.433	4.39286	DTYMK	Low
TCGA-HT-7603-01A-21R-2090-07	1	23.5	4.39386	DTYMK	Low
TCGA-HT-7694-01A-11R-2256-07	1	7	4.39476	DTYMK	Low
TCGA-HT-7687-01A-11R-2256-07	1	0.1	4.39832	DTYMK	Low
TCGA-TM-A7C4-01A-11R-A32Q-07	1	49	4.39859	DTYMK	Low
TCGA-HT-7692-01A-12R-2256-07	1	3	4.40222	DTYMK	Low
TCGA-FG-7641-01B-11R-2256-07	1	20.9	4.40391	DTYMK	Low
TCGA-W9-A837-01A-11R-A36H-07	1	51.7667	4.40587	DTYMK	Low
TCGA-S9-A7J3-01A-21R-A34R-07	1	20.9667	4.41678	DTYMK	Low
TCGA-VM-A8CA-01A-11R-A36H-07	1	13.7	4.41717	DTYMK	Low
TCGA-S9-A6TU-01A-12R-A32Q-07	2	49.1667	4.43024	DTYMK	Low
TCGA-WY-A858-01A-11R-A36H-07	1	44.5667	4.4329	DTYMK	Low
TCGA-DH-5141-01A-01R-1470-07	1	32.2667	4.43562	DTYMK	Low
TCGA-TM-A84L-01A-11R-A36H-07	2	32.9	4.43646	DTYMK	Low
TCGA-HT-7695-01A-11R-2256-07	1	14.7333	4.43711	DTYMK	Low
TCGA-CS-5396-01A-02R-1470-07	1	54.3667	4.43729	DTYMK	Low
TCGA-DU-A7TI-01A-11R-A33Z-07	2	27.4	4.43866	DTYMK	Low
TCGA-TQ-A7RH-01A-12R-A34F-07	1	16.2	4.44848	DTYMK	Low
TCGA-HT-A5RB-01A-11R-A28M-07	1	0.1	4.44919	DTYMK	Low
TCGA-HT-7479-01A-11R-2027-07	2	23.5	4.45049	DTYMK	Low
TCGA-S9-A6TZ-01A-21R-A32Q-07	2	18.4	4.45521	DTYMK	Low
TCGA-HT-7601-01A-11R-2090-07	1	5.1	4.45771	DTYMK	Low
TCGA-E1-A7YO-01A-11R-A34F-07	2	65.9	4.46179	DTYMK	Low
TCGA-HT-7480-01A-11R-2090-07	2	64.7667	4.46427	DTYMK	Low
TCGA-HT-8018-01A-11R-2404-07	1	38.4	4.4705	DTYMK	Low
TCGA-DU-5849-01A-11R-1708-07	1	14.7667	4.47479	DTYMK	Low
TCGA-DU-5872-01A-11R-1708-07	2	8.83333	4.4804	DTYMK	Low
TCGA-HT-7483-01A-11R-2027-07	1	175.167	4.48339	DTYMK	Low
TCGA-RY-A843-01A-11R-A36H-07	1	2.1	4.48545	DTYMK	Low
TCGA-HT-7476-01A-11R-2027-07	1	6.63333	4.48658	DTYMK	Low
TCGA-S9-A6U9-01A-11R-A32Q-07	1	97.2667	4.48661	DTYMK	Low
TCGA-DB-5281-01A-01R-1470-07	1	79.3667	4.49102	DTYMK	Low
TCGA-HW-7489-01A-11R-2027-07	2	42.0667	4.4911	DTYMK	Low
TCGA-HW-7495-01A-11R-2027-07	1	35.9333	4.49369	DTYMK	Low
TCGA-HT-7616-01A-11R-2256-07	2	0.233333	4.494	DTYMK	Low
TCGA-P5-A5F2-01A-11R-A28M-07	1	8.06667	4.49521	DTYMK	Low
TCGA-TQ-A7RW-01A-11R-A33Z-07	2	17.0333	4.49735	DTYMK	Low
TCGA-HT-A74J-01A-12R-A32Q-07	1	10.6667	4.50732	DTYMK	Low
TCGA-DU-A76R-01A-11R-A32Q-07	2	11.2667	4.50897	DTYMK	Low
TCGA-FG-6690-01A-11R-1896-07	1	43.1333	4.51416	DTYMK	Low
TCGA-E1-A7YN-01A-11R-A34F-07	2	14	4.51678	DTYMK	Low
TCGA-S9-A6TY-01A-12R-A32Q-07	1	35.8667	4.52296	DTYMK	Low
TCGA-P5-A780-01A-12R-A32Q-07	1	2.4	4.52384	DTYMK	Low
TCGA-E1-5311-01A-01R-1470-07	2	86.7333	4.52418	DTYMK	Low
TCGA-TM-A7C5-01A-11R-A32Q-07	1	50	4.53109	DTYMK	Low
TCGA-DH-5144-01A-01R-1470-07	1	24.9333	4.53142	DTYMK	Low
TCGA-HT-7482-01A-11R-2027-07	2	12.4667	4.53531	DTYMK	Low
TCGA-HT-7691-01A-11R-2256-07	1	0.1	4.54397	DTYMK	Low
TCGA-FG-A4MX-01A-11R-A26U-07	1	18.9667	4.54743	DTYMK	Low
TCGA-S9-A6WL-01A-21R-A33Z-07	2	8	4.54767	DTYMK	Low
TCGA-HW-A5KJ-01A-12R-A27Q-07	2	20.5	4.54931	DTYMK	Low
TCGA-E1-5319-01A-01R-1896-07	2	30.7667	4.54987	DTYMK	Low
TCGA-FG-5965-02B-11R-A29R-07	2	23.8333	4.55013	DTYMK	Low
TCGA-E1-5307-01A-01R-1896-07	2	48.4	4.55037	DTYMK	Low
TCGA-S9-A6WO-01A-21R-A34F-07	2	6.23333	4.5516	DTYMK	Low
TCGA-P5-A77X-01A-11R-A32Q-07	1	3.5	4.55534	DTYMK	Low
TCGA-HT-7475-01A-11R-2027-07	1	17.6667	4.55589	DTYMK	Low
TCGA-FG-5962-01B-11R-1896-07	1	48.4333	4.5618	DTYMK	Low
TCGA-QH-A6CU-01A-11R-A31N-07	1	15.0333	4.56557	DTYMK	Low
TCGA-FG-8191-01A-11R-2256-07	1	33.0667	4.56865	DTYMK	Low
TCGA-DB-A75P-01A-11R-A32Q-07	1	16.4	4.5737	DTYMK	Low
TCGA-DU-8166-01A-11R-2256-07	2	6.43333	4.57429	DTYMK	Low
TCGA-HT-8108-01A-11R-2404-07	1	2.53333	4.57548	DTYMK	Low
TCGA-S9-A6U2-01A-21R-A33Z-07	1	30.2667	4.57566	DTYMK	Low
TCGA-HT-7854-01A-11R-2256-07	2	38.2333	4.57878	DTYMK	Low
TCGA-P5-A77W-01A-11R-A32Q-07	1	19.4667	4.5825	DTYMK	Low
TCGA-S9-A7QY-01A-11R-A34F-07	1	28.7667	4.58523	DTYMK	Low
TCGA-HT-7485-01A-11R-2027-07	1	4.06667	4.58529	DTYMK	Low
TCGA-FG-6691-01A-11R-1896-07	2	30.4333	4.58599	DTYMK	Low
TCGA-CS-5397-01A-01R-1896-07	2	6.46667	4.58897	DTYMK	Low
TCGA-S9-A7J1-01A-21R-A34R-07	1	8.3	4.59031	DTYMK	Low
TCGA-DU-7302-01A-11R-2090-07	2	45.8	4.59278	DTYMK	Low
TCGA-DU-A5TR-01A-11R-A28M-07	2	28.2667	4.59512	DTYMK	Low
TCGA-P5-A736-01A-11R-A32Q-07	1	7.66667	4.59837	DTYMK	Low
TCGA-S9-A6WD-01A-12R-A33Z-07	1	76.3	4.60206	DTYMK	Low
TCGA-CS-4938-01B-11R-1896-07	1	119.133	4.61496	DTYMK	Low
TCGA-P5-A72X-01A-11R-A32Q-07	1	13.4333	4.61504	DTYMK	Low
TCGA-QH-A870-01A-11R-A36H-07	2	11.1667	4.61576	DTYMK	Low
TCGA-HW-7490-01A-11R-2027-07	1	46.2333	4.61864	DTYMK	Low
TCGA-DU-A6S6-01A-21R-A32Q-07	2	75.5667	4.62459	DTYMK	Low
TCGA-P5-A737-01A-11R-A32Q-07	1	12.4	4.62524	DTYMK	Low
TCGA-R8-A6MK-01A-11R-A32Q-07	1	90.0667	4.62601	DTYMK	Low
TCGA-RY-A845-01A-11R-A36H-07	1	19.8667	4.62954	DTYMK	Low
TCGA-S9-A7QZ-01A-12R-A34R-07	2	25.8	4.6326	DTYMK	Low
TCGA-HT-7681-01A-11R-2403-07	1	45.3	4.63651	DTYMK	Low
TCGA-HW-7486-01A-11R-2027-07	1	57.3667	4.63905	DTYMK	Low
TCGA-DB-5278-01A-01R-1470-07	2	16.9	4.65144	DTYMK	Low
TCGA-FG-8188-01A-11R-2256-07	2	12.8	4.65375	DTYMK	Low
TCGA-QH-A6X5-01A-12R-A32Q-07	1	16.5667	4.66067	DTYMK	Low
TCGA-DU-7008-01A-11R-2027-07	2	11	4.66093	DTYMK	Low
TCGA-FG-A4MT-02A-11R-A29R-07	2	16.6333	4.6638	DTYMK	Low
TCGA-DU-8167-01A-11R-2256-07	1	15.7	4.66784	DTYMK	Low
TCGA-DH-A66G-01A-21R-A31N-07	1	17.4333	4.66848	DTYMK	Low
TCGA-DU-6404-02A-21R-A36H-07	2	38.4667	4.67556	DTYMK	Low
TCGA-HT-7858-01A-11R-2403-07	1	51.3333	4.67843	DTYMK	Low
TCGA-CS-6290-01A-11R-1708-07	1	37.9	4.68091	DTYMK	Low
TCGA-S9-A6TX-01A-21R-A32Q-07	2	28.5333	4.68242	DTYMK	Low
TCGA-HT-A74L-01A-11R-A32Q-07	1	11.2	4.68309	DTYMK	Low
TCGA-HT-7481-01A-11R-2027-07	2	29.3333	4.68891	DTYMK	Low
TCGA-QH-A65R-01A-21R-A31N-07	1	15.3667	4.68916	DTYMK	Low
TCGA-QH-A6CW-01A-11R-A32Q-07	1	13.8	4.69038	DTYMK	Low
TCGA-TQ-A7RN-01A-11R-A33Z-07	1	34.2	4.69863	DTYMK	Low
TCGA-VM-A8CH-01A-12R-A36H-07	1	23.8	4.70493	DTYMK	Low
TCGA-DH-A7UV-01A-12R-A34F-07	1	18.8667	4.70504	DTYMK	Low
TCGA-S9-A7R3-01A-11R-A34R-07	2	32.3333	4.70672	DTYMK	Low
TCGA-QH-A6CZ-01A-11R-A32Q-07	1	9.3	4.70878	DTYMK	Low
TCGA-HW-A5KK-01A-11R-A27Q-07	2	12.9333	4.7131	DTYMK	Low
TCGA-S9-A6WE-01A-12R-A33Z-07	1	137.1	4.71482	DTYMK	Low
TCGA-FG-A60K-01A-11R-A29R-07	1	18.0667	4.71963	DTYMK	Low
TCGA-P5-A730-01A-11R-A32Q-07	1	11.1	4.72108	DTYMK	Low
TCGA-DU-A7TB-01A-11R-A33Z-07	2	2.46667	4.72338	DTYMK	Low
TCGA-DH-A66F-01A-11R-A29R-07	1	17.4333	4.72646	DTYMK	Low
TCGA-CS-4944-01A-01R-1470-07	1	60.9333	4.72727	DTYMK	Low
TCGA-HT-A615-01A-11R-A29R-07	1	17.1667	4.72914	DTYMK	Low
TCGA-DU-7015-01A-11R-2027-07	2	19.7	4.72942	DTYMK	Low
TCGA-TQ-A7RQ-01A-11R-A33Z-07	1	26.5	4.73578	DTYMK	Low
TCGA-FG-7637-01A-11R-2090-07	1	40.6333	4.74304	DTYMK	Low
TCGA-FG-8182-01A-11R-2256-07	1	13.8667	4.74743	DTYMK	Low
TCGA-HT-7689-01A-11R-2256-07	1	15.1667	4.7482	DTYMK	Low
TCGA-DU-7007-01A-11R-2027-07	1	63.8333	4.74906	DTYMK	Low
TCGA-TM-A84O-01A-11R-A36H-07	2	33.7	4.75054	DTYMK	Low
TCGA-S9-A7IY-01A-11R-A34F-07	1	23.8333	4.752	DTYMK	Low
TCGA-DU-6394-01A-11R-1708-07	2	11.7667	4.75439	DTYMK	Low
TCGA-DU-6400-01A-12R-1708-07	2	1.23333	4.75447	DTYMK	Low
TCGA-HT-7884-01B-11R-2403-07	1	11.4333	4.7551	DTYMK	Low
TCGA-HT-7902-01A-12R-2403-07	1	31.8667	4.75854	DTYMK	Low
TCGA-R8-A6ML-01A-11R-A32Q-07	1	95.3333	4.76102	DTYMK	Low
TCGA-TQ-A7RV-01A-21R-A34F-07	2	17.6667	4.76303	DTYMK	Low
TCGA-E1-5318-01A-01R-1470-07	2	12.0667	4.76577	DTYMK	Low
TCGA-HT-7860-01A-11R-2403-07	1	0.5	4.76865	DTYMK	Low
TCGA-DU-5870-01A-11R-1708-07	2	144.9	4.77451	DTYMK	Low
TCGA-EZ-7264-01A-11R-2027-07	1	40.0333	4.77479	DTYMK	Low
TCGA-CS-6668-01A-11R-1896-07	1	50.6333	4.77494	DTYMK	Low
TCGA-VM-A8CE-01A-11R-A36H-07	2	27.1667	4.7779	DTYMK	Low
TCGA-TQ-A7RO-01A-11R-A33Z-07	1	31.6333	4.77791	DTYMK	Low
TCGA-DU-7018-01A-11R-2027-07	2	11.2667	4.77821	DTYMK	Low
TCGA-HT-8012-01A-11R-2403-07	2	4.43333	4.77943	DTYMK	Low
TCGA-HW-8320-01A-11R-2404-07	1	40.5667	4.78018	DTYMK	Low
TCGA-DU-6397-01A-11R-1708-07	2	27.9	4.78033	DTYMK	Low
TCGA-DB-5280-01A-01R-1470-07	1	37.0667	4.78336	DTYMK	Low
TCGA-TM-A84S-01A-11R-A36H-07	1	15.1333	4.79332	DTYMK	Low
TCGA-S9-A6WH-01A-12R-A33Z-07	1	39.1	4.79464	DTYMK	Low
TCGA-DB-A4XD-01A-11R-A27Q-07	1	40.3333	4.79752	DTYMK	Low
TCGA-P5-A5F0-01A-11R-A28M-07	1	9.56667	4.79998	DTYMK	Low
TCGA-HT-A5R7-01A-11R-A28M-07	1	20.5	4.80121	DTYMK	Low
TCGA-TQ-A7RJ-01A-11R-A33Z-07	1	40.9667	4.80453	DTYMK	Low
TCGA-TM-A84G-01A-11R-A36H-07	1	41.2	4.80708	DTYMK	Low
TCGA-HT-A618-01A-11R-A29R-07	1	17.0667	4.80893	DTYMK	Low
TCGA-TM-A84H-01A-11R-A36H-07	1	30.8667	4.81037	DTYMK	Low
TCGA-TQ-A7RI-01A-11R-A33Z-07	1	2.06667	4.81206	DTYMK	Low
TCGA-DU-6542-01A-11R-1896-07	1	2.43333	4.81483	DTYMK	Low
TCGA-HT-7611-01A-11R-2403-07	1	58.4	4.81511	DTYMK	Low
TCGA-DB-A4XG-01A-11R-A27Q-07	1	73.9667	4.81656	DTYMK	Low
TCGA-CS-4942-01A-01R-1470-07	2	39.4667	4.81694	DTYMK	Low
TCGA-HT-A5R5-01A-11R-A28M-07	1	0.133333	4.81924	DTYMK	Low
TCGA-E1-A7Z4-01A-11R-A34R-07	2	28.2	4.82383	DTYMK	Low
TCGA-WY-A85A-01A-21R-A36H-07	1	44	4.82487	DTYMK	Low
TCGA-S9-A6U8-01A-21R-A33Z-07	2	12.2333	4.82625	DTYMK	Low
TCGA-P5-A5EU-01A-11R-A27Q-07	1	0	4.82736	DTYMK	Low
TCGA-S9-A6WG-01A-11R-A33Z-07	1	86.7333	4.83102	DTYMK	Low
TCGA-DB-5279-01A-03R-2347-07	2	23.1667	4.83139	DTYMK	Low
TCGA-HT-7472-01A-11R-2027-07	1	0.0333333	4.83239	DTYMK	Low
TCGA-E1-A7YH-01A-11R-A34F-07	2	22.9667	4.83439	DTYMK	Low
TCGA-HT-8114-01A-11R-2404-07	1	34.6667	4.83622	DTYMK	Low
TCGA-DH-5143-01A-01R-1470-07	1	46.7	4.83713	DTYMK	Low
TCGA-HT-7875-01A-11R-2403-07	1	0.333333	4.83726	DTYMK	High
TCGA-S9-A7R2-01A-21R-A34R-07	2	10.5333	4.84048	DTYMK	High
TCGA-DB-A4XA-01A-11R-A26U-07	1	19.1	4.84801	DTYMK	High
TCGA-S9-A7J2-01A-11R-A34F-07	1	2.06667	4.8491	DTYMK	High
TCGA-DU-7294-01A-11R-2027-07	1	95.6333	4.84998	DTYMK	High
TCGA-DU-5853-01A-11R-1896-07	1	13.5667	4.85127	DTYMK	High
TCGA-QH-A6XA-01A-12R-A32Q-07	1	16.7333	4.85282	DTYMK	High
TCGA-QH-A86X-01A-11R-A36H-07	1	11.2333	4.85347	DTYMK	High
TCGA-S9-A89Z-01A-11R-A36H-07	1	20.7667	4.85395	DTYMK	High
TCGA-P5-A72W-01A-11R-A32Q-07	1	10.5667	4.86233	DTYMK	High
TCGA-DU-8164-01A-11R-2256-07	1	21.7	4.86334	DTYMK	High
TCGA-DU-7301-01A-11R-2090-07	2	12.2	4.86478	DTYMK	High
TCGA-FG-A70Y-01A-12R-A34R-07	2	16.3333	4.87109	DTYMK	High
TCGA-DB-A75L-01A-11R-A32Q-07	1	11.4	4.87585	DTYMK	High
TCGA-S9-A6U6-01A-12R-A33Z-07	1	35.6333	4.8772	DTYMK	High
TCGA-HT-7857-01A-11R-2403-07	1	0.233333	4.87809	DTYMK	High
TCGA-TM-A7CF-02A-11R-A32Q-07	2	30.8	4.87956	DTYMK	High
TCGA-HT-7606-01A-11R-2090-07	1	17.5333	4.88391	DTYMK	High
TCGA-HT-7677-01A-11R-2256-07	1	16.4667	4.88486	DTYMK	High
TCGA-DB-A64U-01A-11R-A29R-07	1	28.2	4.88852	DTYMK	High
TCGA-S9-A6U5-01A-12R-A33Z-07	1	33.0667	4.8904	DTYMK	High
TCGA-HW-7491-01A-11R-2027-07	2	73.2333	4.89119	DTYMK	High
TCGA-DU-7299-01A-21R-2027-07	2	22.5	4.89576	DTYMK	High
TCGA-HT-7609-01A-11R-2090-07	1	46.6333	4.89715	DTYMK	High
TCGA-DU-6410-01A-11R-1896-07	1	8.06667	4.89952	DTYMK	High
TCGA-QH-A65Z-01A-11R-A29R-07	1	14.2333	4.90296	DTYMK	High
TCGA-HT-7468-01A-11R-2027-07	1	6.76667	4.90562	DTYMK	High
TCGA-DU-5872-02A-21R-A36H-07	2	8.83333	4.91121	DTYMK	High
TCGA-E1-5305-01A-01R-1896-07	2	53.4667	4.9175	DTYMK	High
TCGA-FG-5964-01A-11R-1708-07	1	52.9333	4.91944	DTYMK	High
TCGA-FN-7833-01A-11R-2090-07	1	27.9	4.91997	DTYMK	High
TCGA-E1-A7YE-01A-11R-A34F-07	2	6.26667	4.92217	DTYMK	High
TCGA-DB-A64X-01A-11R-A29R-07	1	18.7667	4.92225	DTYMK	High
TCGA-TQ-A7RS-01A-12R-A33Z-07	1	0	4.92503	DTYMK	High
TCGA-HW-8319-01A-11R-2404-07	2	33.2333	4.92799	DTYMK	High
TCGA-HT-7882-01A-11R-2403-07	2	3.76667	4.93171	DTYMK	High
TCGA-S9-A6WN-01A-12R-A33Z-07	2	10.1	4.93196	DTYMK	High
TCGA-TQ-A7RG-01A-11R-A33Z-07	1	19.9667	4.93409	DTYMK	High
TCGA-HT-7478-01A-11R-2027-07	1	6.46667	4.94572	DTYMK	High
TCGA-TQ-A7RP-01A-21R-A34F-07	1	30.4667	4.94995	DTYMK	High
TCGA-TQ-A7RK-01A-11R-A33Z-07	2	28.6	4.95128	DTYMK	High
TCGA-P5-A5EX-01A-12R-A28M-07	1	8.1	4.95338	DTYMK	High
TCGA-CS-5390-01A-02R-1470-07	1		4.95419	DTYMK	High
TCGA-FG-5965-01B-11R-1896-07	2	23.8333	4.95423	DTYMK	High
TCGA-DU-6408-01A-11R-1708-07	2	69.9	4.95519	DTYMK	High
TCGA-DB-A4XC-01A-11R-A26U-07	1	47.3667	4.95528	DTYMK	High
TCGA-S9-A7R8-01A-11R-A34R-07	2	23.2667	4.95609	DTYMK	High
TCGA-QH-A65V-01A-11R-A29R-07	1	12.8	4.95891	DTYMK	High
TCGA-DB-A75M-01A-11R-A32Q-07	1	18.1333	4.97124	DTYMK	High
TCGA-DU-7290-01A-11R-2027-07	2	10.5	4.97146	DTYMK	High
TCGA-DU-A7TC-01A-21R-A34R-07	2	37.1333	4.97346	DTYMK	High
TCGA-DU-A6S8-01A-12R-A32Q-07	2	21.3667	4.97396	DTYMK	High
TCGA-P5-A731-01A-11R-A32Q-07	1	9.13333	4.97501	DTYMK	High
TCGA-E1-A7YK-01A-11R-A34F-07	1	12.6	4.97505	DTYMK	High
TCGA-VV-A86M-01A-11R-A36H-07	1	16.2333	4.97923	DTYMK	High
TCGA-E1-5303-01A-01R-1470-07	2	5.2	4.98357	DTYMK	High
TCGA-S9-A6WP-01A-12R-A34F-07	1	18.9	4.9859	DTYMK	High
TCGA-HT-A74H-01A-11R-A32Q-07	1	2.46667	4.99291	DTYMK	High
TCGA-WY-A859-01A-12R-A36H-07	1	40.4333	4.99707	DTYMK	High
TCGA-FG-A60J-01A-11R-A28M-07	1	14.9667	4.99865	DTYMK	High
TCGA-DB-A64S-01A-11R-A29R-07	1	27.8333	5.00145	DTYMK	High
TCGA-DB-A64R-01A-11R-A29R-07	1	31.8333	5.0018	DTYMK	High
TCGA-P5-A5F4-01A-11R-A28M-07	1	7.7	5.00423	DTYMK	High
TCGA-E1-A7YU-01A-11R-A34R-07	2	0.766667	5.01296	DTYMK	High
TCGA-HT-8111-01A-11R-2404-07	1	0.233333	5.01483	DTYMK	High
TCGA-P5-A5EV-01A-11R-A27Q-07	1	0.233333	5.01529	DTYMK	High
TCGA-FG-A87Q-01A-11R-A36H-07	1	5.8	5.01541	DTYMK	High
TCGA-DU-8163-01A-11R-2256-07	2	16.9667	5.01724	DTYMK	High
TCGA-WY-A85E-01A-11R-A36H-07	2	17.7333	5.02023	DTYMK	High
TCGA-DB-A4XF-01A-11R-A27Q-07	2	15.6	5.02909	DTYMK	High
TCGA-HT-A4DV-01A-11R-A26U-07	1	26.4	5.0311	DTYMK	High
TCGA-S9-A7IZ-01A-11R-A34F-07	2	15.5667	5.03272	DTYMK	High
TCGA-DU-A5TT-01A-11R-A28M-07	2	19.4667	5.03527	DTYMK	High
TCGA-VM-A8C8-01A-11R-A36H-07	2	15.2	5.03853	DTYMK	High
TCGA-DU-A7T6-01A-11R-A33Z-07	2	18.2333	5.03917	DTYMK	High
TCGA-FG-8186-01A-11R-2256-07	1	16.2333	5.04851	DTYMK	High
TCGA-DB-A4X9-01A-11R-A26U-07	2	16.7	5.05157	DTYMK	High
TCGA-TQ-A8XE-01A-11R-A36H-07	2	15.1667	5.05185	DTYMK	High
TCGA-FG-6688-01A-11R-1896-07	2	13.5	5.05579	DTYMK	High
TCGA-HT-7676-01A-11R-2403-07	1	0.166667	5.05696	DTYMK	High
TCGA-QH-A65S-01A-11R-A29R-07	1	2.56667	5.05925	DTYMK	High
TCGA-TM-A84T-01A-11R-A36H-07	1	24.1333	5.06608	DTYMK	High
TCGA-DU-A5TW-01A-11R-A28M-07	1	25.3333	5.06806	DTYMK	High
TCGA-E1-5302-01A-01R-1470-07	2	41.4	5.07423	DTYMK	High
TCGA-DH-A7UU-01A-12R-A34F-07	1	13.9	5.07584	DTYMK	High
TCGA-DU-7292-01A-11R-2027-07	2	3.03333	5.07991	DTYMK	High
TCGA-S9-A6U1-01A-21R-A33Z-07	1	26.1667	5.08657	DTYMK	High
TCGA-DU-6393-01A-11R-1708-07	1	52.8333	5.08904	DTYMK	High
TCGA-FG-A4MY-01A-11R-A26U-07	1	24.0333	5.09318	DTYMK	High
TCGA-TM-A84Q-01A-11R-A36H-07	2	15.1667	5.09565	DTYMK	High
TCGA-QH-A6CS-01A-11R-A31N-07	2	16.6	5.09635	DTYMK	High
TCGA-DU-6399-01A-12R-1708-07	2	54.3	5.09851	DTYMK	High
TCGA-S9-A7R7-01A-11R-A34R-07	2	4.8	5.09912	DTYMK	High
TCGA-HT-A5R9-01A-11R-A28M-07	1	0.0666667	5.1017	DTYMK	High
TCGA-E1-A7YW-01A-11R-A34R-07	2	13.6333	5.10422	DTYMK	High
TCGA-HT-A617-01A-11R-A29R-07	2	13.1667	5.10545	DTYMK	High
TCGA-VM-A8CF-01A-11R-A36H-07	1	20.3	5.10655	DTYMK	High
TCGA-S9-A7QX-01A-11R-A34F-07	1	18.8	5.11032	DTYMK	High
TCGA-RY-A83X-01A-11R-A36H-07	1	31.3	5.11175	DTYMK	High
TCGA-S9-A7IX-01A-12R-A34F-07	2	11.6667	5.11243	DTYMK	High
TCGA-P5-A72Z-01A-11R-A32Q-07	1	11.8	5.11298	DTYMK	High
TCGA-DU-A5TY-01A-11R-A28M-07	2	17.5333	5.11725	DTYMK	High
TCGA-HW-8322-01A-11R-2404-07	1	25.2667	5.11894	DTYMK	High
TCGA-VM-A8CB-01A-11R-A36H-07	1	0.1	5.12343	DTYMK	High
TCGA-DU-5874-01A-11R-1708-07	1	15.3667	5.12379	DTYMK	High
TCGA-HT-8013-01A-11R-2403-07	2	43.5333	5.12397	DTYMK	High
TCGA-S9-A7QW-01A-11R-A34F-07	2	12.7333	5.12488	DTYMK	High
TCGA-TQ-A7RR-01A-21R-A34F-07	1	26.2333	5.13039	DTYMK	High
TCGA-S9-A89V-01A-11R-A36H-07	2	4.3	5.14225	DTYMK	High
TCGA-TQ-A7RK-02B-11R-A40A-07	2	28.6	5.14844	DTYMK	High
TCGA-FG-7634-01A-11R-2090-07	1	15.5667	5.14907	DTYMK	High
TCGA-FG-A711-01A-21R-A33Z-07	2	11.5667	5.15441	DTYMK	High
TCGA-DH-5142-01A-01R-1470-07	2	54.2333	5.15566	DTYMK	High
TCGA-R8-A6MO-01A-11R-A33Z-07	1	33.1	5.15658	DTYMK	High
TCGA-E1-A7YM-01A-11R-A34F-07	2	2.93333	5.15825	DTYMK	High
TCGA-TM-A84F-01A-11R-A36H-07	1	59.8667	5.16235	DTYMK	High
TCGA-VM-A8C9-01A-11R-A36H-07	1	43.8	5.17218	DTYMK	High
TCGA-DU-A76K-01A-11R-A33Z-07	2	6.76667	5.17333	DTYMK	High
TCGA-HT-7690-01A-11R-2256-07	1	0.1	5.17496	DTYMK	High
TCGA-KT-A74X-01A-11R-A32Q-07	1	14.6	5.17595	DTYMK	High
TCGA-WY-A85D-01A-11R-A36H-07	2	29.5667	5.17726	DTYMK	High
TCGA-QH-A6X4-01A-51R-A32Q-07	1	14.7333	5.18638	DTYMK	High
TCGA-DB-5273-01A-01R-1470-07	1	83.1	5.18788	DTYMK	High
TCGA-DH-A7UR-01A-11R-A33Z-07	1	55	5.19568	DTYMK	High
TCGA-P5-A5ET-01A-11R-A27Q-07	1	0	5.19839	DTYMK	High
TCGA-DU-7298-01A-11R-2027-07	2	6.66667	5.19902	DTYMK	High
TCGA-QH-A6X8-01A-12R-A32Q-07	1	16.9667	5.20082	DTYMK	High
TCGA-DU-6397-02A-12R-A36H-07	2	27.9	5.20364	DTYMK	High
TCGA-HT-7686-01A-11R-2256-07	1	43.3333	5.20437	DTYMK	High
TCGA-DU-5854-01A-11R-1708-07	2	6.73333	5.20846	DTYMK	High
TCGA-HW-A5KM-01A-11R-A27Q-07	1	21	5.22106	DTYMK	High
TCGA-WY-A85B-01A-11R-A36H-07	1	46.4333	5.22526	DTYMK	High
TCGA-DB-A64Q-01A-11R-A29R-07	1	6.06667	5.22564	DTYMK	High
TCGA-DH-A7US-01A-11R-A33Z-07	1	23.5333	5.2335	DTYMK	High
TCGA-DH-A7UT-01A-12R-A34F-07	2	13.4667	5.23582	DTYMK	High
TCGA-S9-A6UB-01A-21R-A33Z-07	1	125.367	5.23974	DTYMK	High
TCGA-QH-A6CX-01A-11R-A32Q-07	2	9.1	5.24607	DTYMK	High
TCGA-VV-A829-01A-21R-A36H-07	1	37.5667	5.24816	DTYMK	High
TCGA-DB-A64V-01A-11R-A29R-07	1	29.6333	5.25227	DTYMK	High
TCGA-E1-5322-01A-01R-1470-07	2	36.1667	5.26111	DTYMK	High
TCGA-DB-A64O-01A-11R-A29R-07	2	14.3333	5.26261	DTYMK	High
TCGA-P5-A72U-01A-31R-A32Q-07	1	0.233333	5.26286	DTYMK	High
TCGA-S9-A6TS-01A-12R-A33Z-07	2	44.1333	5.2667	DTYMK	High
TCGA-DU-A76O-01A-11R-A32Q-07	1	17.4	5.2679	DTYMK	High
TCGA-E1-A7YS-01A-11R-A34F-07	2	15.5333	5.27825	DTYMK	High
TCGA-DU-6404-01A-11R-1708-07	2	38.4667	5.27992	DTYMK	High
TCGA-DU-6392-01A-11R-1708-07	2	31.6667	5.28239	DTYMK	High
TCGA-DU-A7T8-01A-21R-A34R-07	2	100.3	5.28711	DTYMK	High
TCGA-F6-A8O3-01A-11R-A36H-07	1	0.233333	5.28798	DTYMK	High
TCGA-FG-5965-02A-11R-A29R-07	2	23.8333	5.29074	DTYMK	High
TCGA-DU-8161-01A-11R-2256-07	2	3.7	5.29105	DTYMK	High
TCGA-DU-8158-01A-11R-2256-07	2	5.16667	5.29157	DTYMK	High
TCGA-FG-A710-01A-12R-A33Z-07	1	37.1667	5.29506	DTYMK	High
TCGA-HT-7879-01A-11R-2403-07	1	3.73333	5.32631	DTYMK	High
TCGA-HT-8563-01A-11R-2404-07	1	28.6667	5.33537	DTYMK	High
TCGA-E1-A7Z2-01A-21R-A34R-07	2	7.1	5.34516	DTYMK	High
TCGA-DH-A66D-01A-11R-A31N-07	1	28.2	5.3485	DTYMK	High
TCGA-TM-A84M-01A-11R-A36H-07	1	25.1333	5.35764	DTYMK	High
TCGA-DU-A5TU-01A-11R-A28M-07	2	6.2	5.36327	DTYMK	High
TCGA-DU-A5TP-01A-11R-A28M-07	2	6.76667	5.3679	DTYMK	High
TCGA-DU-7012-01A-11R-2027-07	2	6.63333	5.37176	DTYMK	High
TCGA-TM-A84C-01A-11R-A36H-07	2	16.4	5.3721	DTYMK	High
TCGA-HT-A619-01A-11R-A29R-07	1	21.7	5.37892	DTYMK	High
TCGA-DB-A75K-01A-11R-A32Q-07	1	12.2667	5.38931	DTYMK	High
TCGA-FG-7636-01A-11R-2090-07	1	18.1333	5.39543	DTYMK	High
TCGA-DU-5870-02A-12R-A36H-07	2	144.9	5.40673	DTYMK	High
TCGA-FG-A4MT-01A-11R-A26U-07	2	16.6333	5.41169	DTYMK	High
TCGA-HT-A614-01A-11R-A29R-07	1	2.73333	5.4358	DTYMK	High
TCGA-HT-7873-01B-11R-2403-07	1	23.9333	5.44394	DTYMK	High
TCGA-RY-A83Y-01A-11R-A36H-07	1	5.53333	5.44623	DTYMK	High
TCGA-CS-4941-01A-01R-1470-07	2	0.3	5.45006	DTYMK	High
TCGA-HT-8564-01A-11R-2404-07	2	4	5.4702	DTYMK	High
TCGA-DH-A66B-01A-11R-A29R-07	1	42.6333	5.4708	DTYMK	High
TCGA-DU-8168-01A-11R-2256-07	1	14.3667	5.48696	DTYMK	High
TCGA-FG-8185-01A-11R-2256-07	1	14.4333	5.48774	DTYMK	High
TCGA-P5-A735-01A-11R-A32Q-07	1	9.73333	5.48788	DTYMK	High
TCGA-DB-A4XB-01A-11R-A26U-07	1	30.6333	5.49104	DTYMK	High
TCGA-DB-5275-01A-01R-1470-07	1	48.6	5.50738	DTYMK	High
TCGA-S9-A6UA-01A-12R-A33Z-07	2	5.36667	5.50782	DTYMK	High
TCGA-DB-A75O-01A-11R-A32Q-07	1	31.1667	5.50932	DTYMK	High
TCGA-DB-5277-01A-01R-1470-07	2	38.5333	5.51128	DTYMK	High
TCGA-RY-A840-01A-11R-A36H-07	1	28.4667	5.51201	DTYMK	High
TCGA-VW-A8FI-01A-11R-A36H-07	2	8.16667	5.51729	DTYMK	High
TCGA-HT-7604-01A-11R-2090-07	1	124.167	5.521	DTYMK	High
TCGA-DB-A4XE-01A-11R-A27Q-07	1	37.9667	5.54872	DTYMK	High
TCGA-CS-6186-01A-12R-2027-07	2	6.26667	5.56996	DTYMK	High
TCGA-DU-A7TA-01A-11R-A33Z-07	1	85.5	5.58576	DTYMK	High
TCGA-TQ-A7RK-02A-11R-A36H-07	2	28.6	5.58902	DTYMK	High
TCGA-VW-A7QS-01A-12R-A33Z-07	1	23.5333	5.59498	DTYMK	High
TCGA-CS-5395-01A-01R-1470-07	2	9.56667	5.597	DTYMK	High
TCGA-P5-A5F1-01A-11R-A28M-07	1	5.96667	5.63954	DTYMK	High
TCGA-VM-A8CD-01A-11R-A36H-07	2	8	5.66816	DTYMK	High
TCGA-TM-A7C3-01A-11R-A32Q-07	2	23.7667	5.67426	DTYMK	High
TCGA-R8-A73M-01A-11R-A32Q-07	1	60.2	5.67825	DTYMK	High
TCGA-FG-A70Z-01A-12R-A33Z-07	1	10.9333	5.6808	DTYMK	High
TCGA-HT-A74O-01A-11R-A32Q-07	1	0.1	5.68924	DTYMK	High
TCGA-RY-A83Z-01A-11R-A36H-07	1	10.0333	5.69205	DTYMK	High
TCGA-S9-A6TV-01A-12R-A34R-07	1	19.0333	5.70075	DTYMK	High
TCGA-TM-A84I-01A-11R-A36H-07	1	28.4667	5.70579	DTYMK	High
TCGA-HT-7471-01A-11R-2256-07	1	0.133333	5.72905	DTYMK	High
TCGA-DU-A76L-01A-11R-A32Q-07	2	13.6667	5.73234	DTYMK	High
TCGA-DU-7010-01A-11R-2027-07	2	6.43333	5.76063	DTYMK	High
TCGA-HT-8110-01A-11R-2404-07	1	13.9667	5.76328	DTYMK	High
TCGA-DU-6405-01A-11R-1708-07	2	16.2	5.80436	DTYMK	High
TCGA-HT-A5RC-01A-11R-A28M-07	2	5.4	5.80682	DTYMK	High
TCGA-TM-A84J-01A-11R-A36H-07	2	15.1333	5.81369	DTYMK	High
TCGA-FG-5963-01A-11R-1708-07	2	13.1667	5.81375	DTYMK	High
TCGA-FG-A87N-01A-11R-A36H-07	1	18.9	5.81421	DTYMK	High
TCGA-TM-A84B-01A-11R-A36H-07	2	25.2667	5.82056	DTYMK	High
TCGA-QH-A6XC-01A-12R-A32Q-07	2	14.6	5.821	DTYMK	High
TCGA-HT-A61B-01A-11R-A29R-07	1	17.7667	5.82192	DTYMK	High
TCGA-FG-A4MW-01A-11R-A26U-07	2	7.53333	5.85823	DTYMK	High
TCGA-TQ-A8XE-02A-11R-A36H-07	2	15.1667	5.87443	DTYMK	High
TCGA-DU-7013-01A-11R-2027-07	2	6.23333	5.89564	DTYMK	High
TCGA-HT-A74K-01A-11R-A32Q-07	1	15.5667	5.89929	DTYMK	High
TCGA-CS-6188-01A-11R-1896-07	2	21.5667	5.90064	DTYMK	High
TCGA-DU-6403-01A-11R-1708-07	2	11.8	5.92916	DTYMK	High
TCGA-DU-7006-01A-11R-2027-07	2	11.6333	5.94039	DTYMK	High
TCGA-DU-7304-02A-12R-A36H-07	2	10.3	5.95959	DTYMK	High
TCGA-QH-A65X-01A-11R-A32Q-07	1	16.0667	5.96707	DTYMK	High
TCGA-E1-A7YV-01A-11R-A34R-07	2	3.23333	5.96878	DTYMK	High
TCGA-TQ-A7RM-01A-11R-A33Z-07	1	37.2	5.99065	DTYMK	High
TCGA-DH-5140-01A-01R-1470-07	2	20.2333	5.99699	DTYMK	High
TCGA-E1-A7YQ-01A-11R-A34R-07	2	19.3333	5.99868	DTYMK	High
TCGA-S9-A6U0-01A-12R-A32Q-07	2	23.0667	5.99952	DTYMK	High
TCGA-DU-6402-01A-11R-1708-07	2	3.43333	6.03422	DTYMK	High
TCGA-DU-A7TD-01A-12R-A34F-07	2	6.26667	6.03445	DTYMK	High
TCGA-DU-5847-01A-11R-1708-07	1	18.2667	6.04139	DTYMK	High
TCGA-DU-5852-01A-11R-1708-07	2	0.8	6.04929	DTYMK	High
TCGA-E1-A7YJ-01A-11R-A34F-07	2	17.2	6.05307	DTYMK	High
TCGA-HT-7469-01A-11R-2256-07	2	3.06667	6.06743	DTYMK	High
TCGA-FG-5963-02A-12R-A29R-07	2	13.1667	6.10238	DTYMK	High
TCGA-DB-A64W-01A-11R-A29R-07	1	14.6	6.10867	DTYMK	High
TCGA-FG-A4MU-01B-11R-A28M-07	1	10.8667	6.13696	DTYMK	High
TCGA-FG-6692-01A-11R-1896-07	2	18.7	6.1593	DTYMK	High
TCGA-DU-6407-02A-12R-A36H-07	2	79.9	6.17908	DTYMK	High
TCGA-HT-8104-01A-11R-2404-07	1	12.4	6.19226	DTYMK	High
TCGA-FG-A6J1-01A-11R-A31N-07	1	16.6667	6.19862	DTYMK	High
TCGA-FG-A60L-01A-12R-A31N-07	1	21.8333	6.21206	DTYMK	High
TCGA-CS-4943-01A-01R-1470-07	2	36.8667	6.22178	DTYMK	High
TCGA-E1-A7YL-01A-11R-A34F-07	2	3.03333	6.23611	DTYMK	High
TCGA-DB-5274-01A-01R-1470-07	1	76.3	6.24638	DTYMK	High
TCGA-DU-6404-02B-11R-A36H-07	2	38.4667	6.2645	DTYMK	High
TCGA-HT-A5RA-01A-11R-A28M-07	1	27.7333	6.37099	DTYMK	High
TCGA-DU-6406-01A-11R-1708-07	1	17.0667	6.37641	DTYMK	High
TCGA-DH-A669-01A-12R-A31N-07	2	8.66667	6.40454	DTYMK	High
TCGA-DU-8165-01A-11R-2256-07	1	19.4	6.40856	DTYMK	High
TCGA-E1-A7YI-01A-11R-A34F-07	2	1.86667	6.46674	DTYMK	High
TCGA-DU-A7TJ-01A-11R-A34R-07	1	0.566667	6.46837	DTYMK	High
TCGA-E1-5304-01A-01R-1470-07	2	30.1	6.48056	DTYMK	High
TCGA-DU-6407-02B-11R-A36H-07	2	79.9	6.51561	DTYMK	High
TCGA-FG-A6IZ-01A-11R-A31N-07	1	15.2333	6.54172	DTYMK	High
TCGA-HT-8011-01A-11R-2403-07	2	9.26667	6.54804	DTYMK	High
TCGA-E1-A7YD-01A-11R-A34F-07	2	9.46667	6.55089	DTYMK	High
TCGA-QH-A6CV-01A-11R-A31N-07	1	14.7333	6.6081	DTYMK	High
TCGA-S9-A7IS-01A-11R-A34F-07	2	8.03333	6.60921	DTYMK	High
TCGA-FG-A6J3-01A-11R-A31N-07	2	9.5	6.6721	DTYMK	High
TCGA-S9-A6WM-01A-12R-A33Z-07	2	16.8333	6.68072	DTYMK	High
TCGA-S9-A7J0-01A-11R-A34F-07	2	13	6.74791	DTYMK	High
TCGA-HT-7477-01B-11R-A28M-07	1	24.6	6.81968	DTYMK	High
TCGA-KT-A7W1-01A-11R-A34F-07	2	2.8	6.85705	DTYMK	High
TCGA-DH-A669-02A-11R-A31N-07	2	8.66667	7.16866	DTYMK	High
TCGA-HT-A61C-01A-11R-A29R-07	2	15.8667	7.28476	DTYMK	High
TCGA-HT-A4DS-01A-11R-A26U-07	1	0.233333	7.42442	DTYMK	High

## Sheet: LIHC
sample_id	event	time	expr	gene	group
TCGA-DD-A1EB-01A-11R-A131-07	2	16.8333	2.44781	DTYMK	Low
TCGA-BC-A110-01A-11R-A131-07	2	68.5667	2.94739	DTYMK	Low
TCGA-G3-A5SK-01A-11R-A27V-07	2	16.1	2.94775	DTYMK	Low
TCGA-FV-A496-01A-11R-A266-07	1	0.333333	3.07178	DTYMK	Low
TCGA-DD-A1ED-01A-11R-A155-07	1	76.7	3.09369	DTYMK	Low
TCGA-DD-A4NL-01A-11R-A28V-07	1	57.0333	3.11138	DTYMK	Low
TCGA-WX-AA46-01A-11R-A39D-07	1	25.2	3.14263	DTYMK	Low
TCGA-DD-A3A2-01A-11R-A213-07	1	71.0333	3.15709	DTYMK	Low
TCGA-G3-A3CI-01A-11R-A213-07	1	6	3.15905	DTYMK	Low
TCGA-DD-AAW1-01A-11R-A41C-07	1	66.3	3.16911	DTYMK	Low
TCGA-DD-A4NG-01A-11R-A27V-07	2	14.3333	3.20967	DTYMK	Low
TCGA-DD-A4NI-01A-11R-A27V-07	1	27.2	3.22285	DTYMK	Low
TCGA-DD-AAE3-01A-11R-A41C-07	1	18.8667	3.22557	DTYMK	Low
TCGA-DD-AAEB-01A-11R-A41C-07	1	15.9333	3.22604	DTYMK	Low
TCGA-BC-A10X-01A-11R-A131-07	1	25.6667	3.23242	DTYMK	Low
TCGA-WX-AA47-01A-11R-A39D-07	2	3.43333	3.23331	DTYMK	Low
TCGA-UB-AA0V-01A-11R-A38B-07	1	10.4667	3.30054	DTYMK	Low
TCGA-DD-AADA-01A-11R-A41C-07	1	41.1	3.31136	DTYMK	Low
TCGA-NI-A8LF-01A-11R-A36F-07	1	26.6333	3.31587	DTYMK	Low
TCGA-NI-A4U2-01A-11R-A28V-07	2	3.53333	3.32853	DTYMK	Low
TCGA-XR-A8TE-01A-11R-A36F-07	2	7	3.45864	DTYMK	Low
TCGA-LG-A9QD-01A-11R-A38B-07	1	12.2	3.47679	DTYMK	Low
TCGA-MR-A520-01A-11R-A266-07	1	7.63333	3.47833	DTYMK	Low
TCGA-K7-A5RF-01A-11R-A28V-07	2	6.83333	3.47954	DTYMK	Low
TCGA-2Y-A9GU-01A-11R-A38B-07	1	64.6333	3.49892	DTYMK	Low
TCGA-BD-A3ER-01A-11R-A213-07	2	7.53333	3.51621	DTYMK	Low
TCGA-DD-A4NK-01A-11R-A28V-07	2	2.96667	3.53785	DTYMK	Low
TCGA-RC-A6M5-01A-11R-A32O-07	1	0.5	3.54239	DTYMK	Low
TCGA-DD-A113-01A-11R-A131-07	2	55.8667	3.54302	DTYMK	Low
TCGA-DD-AAED-01A-12R-A41C-07	2	6.6	3.55988	DTYMK	Low
TCGA-DD-AAW2-01A-11R-A41C-07	2	13.0333	3.59421	DTYMK	Low
TCGA-DD-AAVX-01A-11R-A41C-07	2	13.1	3.59504	DTYMK	Low
TCGA-2Y-A9GX-01A-11R-A38B-07	2	71.1	3.6075	DTYMK	Low
TCGA-5R-AA1D-01A-11R-A38B-07	1	14.9667	3.62059	DTYMK	Low
TCGA-ZP-A9D1-01A-11R-A38B-07	1	0.7	3.62452	DTYMK	Low
TCGA-DD-A1EA-01A-11R-A131-07	2	25.1333	3.62525	DTYMK	Low
TCGA-FV-A3R3-01A-11R-A22L-07	1	12.2	3.63801	DTYMK	Low
TCGA-DD-AADP-01A-11R-A39D-07	1	15.2667	3.65102	DTYMK	Low
TCGA-DD-AACY-01A-11R-A41C-07	2	25.8667	3.66193	DTYMK	Low
TCGA-DD-AACE-01A-11R-A41C-07	2	42.6333	3.66509	DTYMK	Low
TCGA-2Y-A9GT-01A-11R-A38B-07	2	36.1	3.67726	DTYMK	Low
TCGA-DD-AADU-01A-11R-A41C-07	1	18.4667	3.67751	DTYMK	Low
TCGA-DD-A4NF-01A-11R-A27V-07	2	21.8667	3.67984	DTYMK	Low
TCGA-ED-A4XI-01A-11R-A266-07	1	27.3	3.68733	DTYMK	Low
TCGA-DD-AAE7-01A-11R-A41C-07	1	21.4667	3.68834	DTYMK	Low
TCGA-G3-A6UC-01A-21R-A33J-07	2	21.3	3.69872	DTYMK	Low
TCGA-MR-A8JO-01A-12R-A36F-07	1	11	3.71255	DTYMK	Low
TCGA-DD-A11D-01A-11R-A131-07	2	16.6	3.72461	DTYMK	Low
TCGA-BC-A3KF-01A-11R-A213-07	1	0.266667	3.7319	DTYMK	Low
TCGA-XR-A8TF-01A-11R-A36F-07	2	7.7	3.744	DTYMK	Low
TCGA-DD-A4NO-01A-11R-A28V-07	2	33	3.75108	DTYMK	Low
TCGA-ZP-A9CY-01A-11R-A38B-07	1	26.0667	3.75458	DTYMK	Low
TCGA-ZP-A9D4-01A-11R-A37K-07	1	13.1667	3.76968	DTYMK	Low
TCGA-ZS-A9CG-01A-11R-A37K-07	1	11.3667	3.77389	DTYMK	Low
TCGA-DD-A4NV-01A-11R-A311-07	1	79.9333	3.77439	DTYMK	Low
TCGA-DD-AAC9-01A-11R-A41C-07	1	11.5667	3.78644	DTYMK	Low
TCGA-BC-A69I-01A-11R-A311-07	1	12.9	3.79134	DTYMK	Low
TCGA-BC-A10R-01A-11R-A131-07	2	6.63333	3.80348	DTYMK	Low
TCGA-G3-A7M8-01A-11R-A33R-07	1	14.3333	3.80368	DTYMK	Low
TCGA-DD-AAVY-01A-11R-A41C-07	1	65.6667	3.83526	DTYMK	Low
TCGA-WQ-AB4B-01A-11R-A41C-07	2	9.1	3.83943	DTYMK	Low
TCGA-2Y-A9GW-01A-11R-A38B-07	2	40.9667	3.84073	DTYMK	Low
TCGA-ZP-A9D0-01A-11R-A37K-07	1	36.3667	3.84959	DTYMK	Low
TCGA-KR-A7K2-01A-12R-A33R-07	1	27.6333	3.86233	DTYMK	Low
TCGA-5R-AAAM-01A-12R-A41C-07	1	1.53333	3.86576	DTYMK	Low
TCGA-2Y-A9GZ-01A-11R-A39D-07	2	23.9667	3.87638	DTYMK	Low
TCGA-DD-AAEH-01A-11R-A41C-07	2	21.4667	3.8836	DTYMK	Low
TCGA-G3-A3CG-01A-11R-A213-07	2	10.9667	3.88982	DTYMK	Low
TCGA-DD-AADQ-01A-11R-A41C-07	1	14.5333	3.89441	DTYMK	Low
TCGA-DD-A73B-01A-12R-A32O-07	2	8	3.91867	DTYMK	Low
TCGA-DD-A73C-01A-12R-A33J-07	2	18.8667	3.91876	DTYMK	Low
TCGA-G3-A25V-01A-11R-A16W-07	2	16.3	3.91907	DTYMK	Low
TCGA-2Y-A9GV-01A-11R-A38B-07	2	58.1667	3.92446	DTYMK	Low
TCGA-3K-AAZ8-01A-12R-A39D-07	2	5.03333	3.92563	DTYMK	Low
TCGA-DD-A1EK-01A-11R-A213-07	2	5.56667	3.9467	DTYMK	Low
TCGA-G3-A3CJ-01A-11R-A213-07	2	9.86667	3.94885	DTYMK	Low
TCGA-RC-A7SF-01A-11R-A352-07	2	16.7333	3.95592	DTYMK	Low
TCGA-ZS-A9CF-02A-11R-A38B-07	2	21.2	3.96861	DTYMK	Low
TCGA-2Y-A9HB-01A-11R-A39D-07	1	8.66667	3.97325	DTYMK	Low
TCGA-DD-A11B-01A-11R-A131-07	1	0.466667	3.97468	DTYMK	Low
TCGA-T1-A6J8-01A-11R-A32O-07	1	0.766667	3.97962	DTYMK	Low
TCGA-G3-AAV1-01A-11R-A38B-07	2	1.63333	3.9809	DTYMK	Low
TCGA-DD-AAE1-01A-11R-A41C-07	1	18.4	4.02447	DTYMK	Low
TCGA-ES-A2HT-01A-12R-A180-07	1	14.6	4.03154	DTYMK	Low
TCGA-DD-A4NA-01A-11R-A266-07	1	33.6	4.03546	DTYMK	Low
TCGA-DD-A4NP-01A-11R-A28V-07	2	42.8667	4.03732	DTYMK	Low
TCGA-ED-A82E-01A-11R-A352-07	1	13.6	4.04087	DTYMK	Low
TCGA-CC-A9FS-01A-11R-A37K-07	2	3.63333	4.04426	DTYMK	Low
TCGA-BC-A10T-01A-11R-A131-07	2	19.9333	4.04966	DTYMK	Low
TCGA-DD-A3A4-01A-11R-A22L-07	2	2.9	4.05585	DTYMK	Low
TCGA-DD-AACJ-01A-11R-A41C-07	2	3.33333	4.05902	DTYMK	Low
TCGA-DD-AAEG-01A-11R-A39D-07	1	23.9667	4.06103	DTYMK	Low
TCGA-ZS-A9CE-01A-11R-A37K-07	2	29.7333	4.06178	DTYMK	Low
TCGA-G3-AAV0-01A-11R-A37K-07	1	15.8667	4.06841	DTYMK	Low
TCGA-BC-A10S-01A-22R-A131-07	2	37.6667	4.07193	DTYMK	Low
TCGA-DD-A4NB-01A-12R-A266-07	2	30.4	4.08017	DTYMK	Low
TCGA-XR-A8TC-01A-11R-A36F-07	1	44.6333	4.08237	DTYMK	Low
TCGA-G3-A3CK-01A-11R-A213-07	1	19.5	4.08808	DTYMK	Low
TCGA-DD-AAW0-01A-11R-A41C-07	1	67.1667	4.0902	DTYMK	Low
TCGA-DD-A4NS-01A-11R-A311-07	2	29.7667	4.09459	DTYMK	Low
TCGA-HP-A5MZ-01A-21R-A27V-07	1	3.03333	4.10518	DTYMK	Low
TCGA-DD-AACT-01A-11R-A41C-07	1	52.0667	4.12522	DTYMK	Low
TCGA-CC-A9FV-01A-11R-A37K-07	1	0	4.12747	DTYMK	Low
TCGA-DD-A3A8-01A-11R-A22L-07	1	0.366667	4.13125	DTYMK	Low
TCGA-ZP-A9CV-01A-11R-A38B-07	2	36.2667	4.1626	DTYMK	Low
TCGA-ZS-A9CD-01A-11R-A37K-07	2	12.3667	4.16388	DTYMK	Low
TCGA-DD-AACD-01A-11R-A41C-07	2	5.03333	4.16924	DTYMK	Low
TCGA-DD-AAW3-01A-11R-A41C-07	1	54.4333	4.17392	DTYMK	Low
TCGA-KR-A7K0-01A-12R-A33R-07	1	2.16667	4.17558	DTYMK	Low
TCGA-DD-AAVZ-01A-11R-A41C-07	1	63.3333	4.17838	DTYMK	Low
TCGA-DD-A4NE-01A-11R-A27V-07	2	6.33333	4.18707	DTYMK	Low
TCGA-ED-A627-01A-12R-A311-07	1	14.1	4.18854	DTYMK	Low
TCGA-DD-AACU-01A-11R-A41C-07	1	52.2333	4.19867	DTYMK	Low
TCGA-DD-AAD3-01A-11R-A41C-07	1	43.1667	4.20738	DTYMK	Low
TCGA-DD-A11C-01A-11R-A131-07	1	22.0667	4.22859	DTYMK	Low
TCGA-5C-A9VH-01A-11R-A37K-07	1	10.7333	4.23451	DTYMK	Low
TCGA-DD-A11A-01A-11R-A131-07	1	2.63333	4.23526	DTYMK	Low
TCGA-G3-A5SL-01A-11R-A27V-07	1	20.7	4.24719	DTYMK	Low
TCGA-EP-A12J-01A-11R-A131-07	1	19	4.25458	DTYMK	Low
TCGA-DD-A1EE-01A-11R-A131-07	2	1.46667	4.26905	DTYMK	Low
TCGA-EP-A26S-01A-11R-A16W-07	1	20.2667	4.27592	DTYMK	Low
TCGA-DD-AAVR-01A-11R-A41C-07	1	83.7667	4.28948	DTYMK	Low
TCGA-DD-AAE9-01A-11R-A41C-07	1	24.0667	4.31134	DTYMK	Low
TCGA-DD-AAEK-01A-11R-A41C-07	1	35.5667	4.31299	DTYMK	Low
TCGA-G3-A5SI-01A-31R-A27V-07	2	11.6	4.31493	DTYMK	Low
TCGA-DD-AADS-01A-11R-A41C-07	1	15.8	4.33116	DTYMK	Low
TCGA-ED-A8O5-01A-11R-A36F-07	1	13.5333	4.33602	DTYMK	Low
TCGA-DD-A4NQ-01A-21R-A28V-07	2	4.2	4.34276	DTYMK	Low
TCGA-DD-AACN-01A-11R-A41C-07	2	11.9	4.34529	DTYMK	Low
TCGA-DD-A73A-01A-12R-A32O-07	1	24.2667	4.34539	DTYMK	Low
TCGA-G3-A5SM-01A-12R-A28V-07	2	8.4	4.34616	DTYMK	Low
TCGA-G3-A7M5-01A-11R-A33R-07	1	14.9	4.35506	DTYMK	Low
TCGA-DD-AACK-01A-11R-A41C-07	1	0.3	4.35602	DTYMK	Low
TCGA-MI-A75H-01A-11R-A32O-07	2	10.0333	4.35861	DTYMK	Low
TCGA-LG-A9QC-01A-11R-A37K-07	1	14.1667	4.36511	DTYMK	Low
TCGA-G3-AAV4-01A-11R-A38B-07	1	0.9	4.36518	DTYMK	Low
TCGA-DD-AADF-01A-11R-A41C-07	1	3.83333	4.36568	DTYMK	Low
TCGA-DD-AADK-01A-11R-A41C-07	1	34.9667	4.37244	DTYMK	Low
TCGA-CC-5259-01A-31R-A213-07	2	6	4.37336	DTYMK	Low
TCGA-O8-A75V-01A-11R-A32O-07	1	17.9333	4.37406	DTYMK	Low
TCGA-ED-A7XP-01A-11R-A352-07	2	6.23333	4.3753	DTYMK	Low
TCGA-DD-A4ND-01A-11R-A266-07	2	0.5	4.37725	DTYMK	Low
TCGA-DD-AAE2-01A-11R-A41C-07	1	21.2667	4.3833	DTYMK	Low
TCGA-G3-AAV2-01A-11R-A37K-07	1	12.4	4.3853	DTYMK	Low
TCGA-DD-A1EC-01A-21R-A131-07	2	9.96667	4.38649	DTYMK	Low
TCGA-DD-A119-01A-11R-A131-07	1	7.43333	4.39517	DTYMK	Low
TCGA-DD-AAD1-01A-11R-A41C-07	2	4.23333	4.40012	DTYMK	Low
TCGA-BD-A3EP-01A-11R-A22L-07	1	13.6333	4.40785	DTYMK	Low
TCGA-DD-A3A6-01A-11R-A22L-07	1	108.6	4.41592	DTYMK	Low
TCGA-DD-AADG-01A-11R-A41C-07	2	9	4.41705	DTYMK	Low
TCGA-DD-A39W-01A-11R-A213-07	1	27.5667	4.41889	DTYMK	Low
TCGA-DD-AAVW-01A-11R-A41C-07	1	77.2333	4.42076	DTYMK	Low
TCGA-MI-A75C-01A-11R-A32O-07	1	9.7	4.4233	DTYMK	Low
TCGA-HP-A5N0-01A-11R-A28V-07	2	5.96667	4.42966	DTYMK	Low
TCGA-2Y-A9H5-01A-11R-A38B-07	2	8.6	4.43647	DTYMK	Low
TCGA-ED-A7PY-01A-11R-A33R-07	1	13	4.43939	DTYMK	Low
TCGA-FV-A2QQ-01A-11R-A22L-07	1	24.3	4.44606	DTYMK	Low
TCGA-CC-A7IH-01A-11R-A33J-07	1	12.1667	4.45332	DTYMK	Low
TCGA-RC-A6M4-01A-11R-A32O-07	1	0.733333	4.459	DTYMK	Low
TCGA-G3-A7M7-01A-12R-A352-07	1	12.0333	4.45925	DTYMK	Low
TCGA-DD-A118-01A-11R-A131-07	2	21.9333	4.46645	DTYMK	Low
TCGA-DD-A1EH-01A-11R-A131-07	2	4	4.47454	DTYMK	Low
TCGA-2Y-A9H1-01A-11R-A38B-07	2	10.7	4.47813	DTYMK	Low
TCGA-G3-A3CH-01A-11R-A22L-07	2	3.86667	4.48398	DTYMK	Low
TCGA-2Y-A9H6-01A-11R-A39D-07	1	11.9	4.49793	DTYMK	Low
TCGA-CC-A7IL-01A-11R-A33R-07	2	5.96667	4.49971	DTYMK	Low
TCGA-RC-A6M3-01A-11R-A32O-07	1	0	4.50478	DTYMK	Low
TCGA-DD-AADR-01A-11R-A41C-07	2	56.6667	4.50623	DTYMK	Low
TCGA-DD-AAVP-01A-11R-A41C-07	2	30.1	4.50631	DTYMK	Low
TCGA-DD-AADJ-01A-11R-A41C-07	1	35.5333	4.52522	DTYMK	Low
TCGA-DD-AADI-01A-11R-A41C-07	1	36.1667	4.53712	DTYMK	Low
TCGA-DD-AADY-01A-11R-A41C-07	1	18.5	4.54161	DTYMK	Low
TCGA-DD-AAD6-01A-11R-A41C-07	2	1.66667	4.54496	DTYMK	Low
TCGA-ED-A66X-01A-11R-A311-07	2	4.13333	4.54684	DTYMK	Low
TCGA-RC-A7SK-01A-11R-A352-07	2	10.4	4.55538	DTYMK	Low
TCGA-DD-AAC8-01A-11R-A41C-07	1	0.533333	4.55615	DTYMK	Low
TCGA-2Y-A9H3-01A-11R-A38B-07	2	0.733333	4.55764	DTYMK	Low
TCGA-FV-A23B-01A-11R-A16W-07	2	48.4333	4.56004	DTYMK	Low
TCGA-FV-A3I0-01A-11R-A22L-07	2	5.3	4.56057	DTYMK	Low
TCGA-ED-A7XO-01A-11R-A352-07	2	8.73333	4.56281	DTYMK	Low
TCGA-MI-A75G-01A-11R-A32O-07	1	23.2667	4.57336	DTYMK	Low
TCGA-DD-AAD2-01A-11R-A41C-07	1	21.9333	4.57919	DTYMK	Low
TCGA-UB-A7ME-01A-11R-A33J-07	1	16.2	4.59154	DTYMK	Low
TCGA-BW-A5NO-01A-11R-A27V-07	1	0.666667	4.59613	DTYMK	Low
TCGA-MI-A75E-01A-11R-A32O-07	1	16.9	4.61146	DTYMK	Low
TCGA-ED-A97K-01A-21R-A38B-07	1	0.2	4.61242	DTYMK	Low
TCGA-EP-A2KC-01A-11R-A213-07	1	0.633333	4.6128	DTYMK	Low
TCGA-DD-A39Z-01A-11R-A213-07	1	20.0333	4.62337	DTYMK	High
TCGA-DD-AACI-01A-11R-A41C-07	2	47.7333	4.62821	DTYMK	High
TCGA-G3-A25U-01A-11R-A16W-07	1	54.5333	4.63225	DTYMK	High
TCGA-BC-A10U-01A-11R-A131-07	2	19.5333	4.63476	DTYMK	High
TCGA-DD-A4NJ-01A-11R-A27V-07	2	18.3	4.63831	DTYMK	High
TCGA-DD-A73F-01A-11R-A32O-07	1	36.1667	4.64199	DTYMK	High
TCGA-WJ-A86L-01A-12R-A39D-07	1	11.5	4.64887	DTYMK	High
TCGA-DD-A73D-01A-12R-A32O-07	2	19.7333	4.65559	DTYMK	High
TCGA-K7-A5RG-01A-11R-A28V-07	1	17.3	4.65962	DTYMK	High
TCGA-ZS-A9CF-01A-11R-A38B-07	2	21.2	4.67589	DTYMK	High
TCGA-DD-AADN-01A-11R-A41C-07	1	29.9333	4.67782	DTYMK	High
TCGA-DD-AACX-01A-11R-A41C-07	2	1.4	4.68246	DTYMK	High
TCGA-DD-A115-01A-11R-A131-07	2	15.6333	4.68446	DTYMK	High
TCGA-DD-A73E-01A-12R-A32O-07	1	1.46667	4.68894	DTYMK	High
TCGA-2Y-A9H9-01A-21R-A39D-07	2	1.96667	4.70804	DTYMK	High
TCGA-2Y-A9HA-01A-11R-A39D-07	2	1.2	4.70815	DTYMK	High
TCGA-GJ-A9DB-01A-11R-A37K-07	1	2.23333	4.71069	DTYMK	High
TCGA-DD-AACA-01A-11R-A41C-07	2	25.8667	4.71284	DTYMK	High
TCGA-XR-A8TG-01A-11R-A36F-07	2	11.6667	4.72123	DTYMK	High
TCGA-EP-A3JL-01A-11R-A213-07	1	10.1	4.72306	DTYMK	High
TCGA-DD-AACA-02A-11R-A41C-07	2	25.8667	4.72506	DTYMK	High
TCGA-DD-AADC-01A-11R-A41C-07	2	3.36667	4.74448	DTYMK	High
TCGA-KR-A7K8-01A-11R-A33J-07	1	30.2	4.75014	DTYMK	High
TCGA-K7-A6G5-01A-11R-A311-07	1	17.0667	4.75407	DTYMK	High
TCGA-BC-A216-01A-11R-A155-07	1	45.0333	4.7906	DTYMK	High
TCGA-EP-A2KB-01A-11R-A180-07	2	5.36667	4.80011	DTYMK	High
TCGA-UB-A7MC-01A-11R-A33R-07	2	11.9667	4.8018	DTYMK	High
TCGA-2Y-A9H7-01A-11R-A39D-07	2	37.2333	4.80621	DTYMK	High
TCGA-DD-AACC-01A-11R-A41C-07	2	17.9	4.81684	DTYMK	High
TCGA-DD-A3A1-01A-11R-A213-07	1	7.76667	4.81689	DTYMK	High
TCGA-FV-A2QR-01A-11R-A213-07	2	18.7	4.82507	DTYMK	High
TCGA-DD-AADM-01A-11R-A41C-07	1	0.4	4.82917	DTYMK	High
TCGA-K7-AAU7-01A-11R-A38B-07	2	1.93333	4.83389	DTYMK	High
TCGA-RC-A7SB-01A-21R-A352-07	1	19.6	4.83731	DTYMK	High
TCGA-DD-AAD0-01A-11R-A41C-07	2	1.56667	4.84017	DTYMK	High
TCGA-DD-AAEI-01A-11R-A41C-07	2	16.3667	4.86583	DTYMK	High
TCGA-CC-A7IF-01A-11R-A33J-07	2	8.46667	4.87957	DTYMK	High
TCGA-DD-AAD5-01A-11R-A41C-07	2	4.33333	4.8816	DTYMK	High
TCGA-ED-A5KG-01A-11R-A27V-07	2	3.66667	4.89006	DTYMK	High
TCGA-DD-AAVV-01A-11R-A41C-07	1	81.8333	4.89903	DTYMK	High
TCGA-G3-AAV3-01A-11R-A37K-07	1	13.7333	4.91526	DTYMK	High
TCGA-CC-A9FW-01A-11R-A37K-07	2	5.1	4.92861	DTYMK	High
TCGA-DD-AACF-01A-11R-A41C-07	2	3.96667	4.92922	DTYMK	High
TCGA-DD-A39V-01A-11R-A213-07	2	15.1667	4.93836	DTYMK	High
TCGA-UB-AA0U-01A-11R-A38B-07	2	3.53333	4.93924	DTYMK	High
TCGA-DD-AACO-01A-11R-A41C-07	2	15.9667	4.94958	DTYMK	High
TCGA-BC-4073-01B-02R-A131-07	1	28.3	4.95189	DTYMK	High
TCGA-BC-A112-01A-11R-A131-07	1	5.1	4.9521	DTYMK	High
TCGA-ED-A66Y-01A-11R-A311-07	1	9.86667	4.95262	DTYMK	High
TCGA-UB-A7MD-01A-12R-A352-07	1	1.73333	4.9545	DTYMK	High
TCGA-BC-A10Z-01A-11R-A131-07	1	1.13333	4.95861	DTYMK	High
TCGA-DD-A116-01A-11R-A131-07	2	27.6	4.97927	DTYMK	High
TCGA-CC-5261-01A-01R-A131-07	1	3.23333	4.98239	DTYMK	High
TCGA-UB-A7MF-01A-11R-A33J-07	2	4.43333	4.99293	DTYMK	High
TCGA-DD-AADL-01A-11R-A41C-07	1	21.2	4.99437	DTYMK	High
TCGA-4R-AA8I-01A-11R-A38B-07	2	5.26667	4.999	DTYMK	High
TCGA-DD-A3A3-01A-11R-A22L-07	1	17.8333	5.00905	DTYMK	High
TCGA-FV-A3I1-01A-11R-A22L-07	1	8.23333	5.01478	DTYMK	High
TCGA-EP-A2KA-01A-11R-A180-07	2	9.76667	5.01499	DTYMK	High
TCGA-CC-A7IE-01A-21R-A38B-07	2	5.63333	5.02071	DTYMK	High
TCGA-GJ-A3OU-01A-31R-A38B-07	2	29.3	5.02178	DTYMK	High
TCGA-ED-A459-01A-11R-A266-07	1	30.3333	5.02841	DTYMK	High
TCGA-DD-AAVQ-01A-11R-A41C-07	2	50.3	5.03693	DTYMK	High
TCGA-G3-A25Z-01A-11R-A16W-07	1	21.8333	5.03927	DTYMK	High
TCGA-ED-A7PX-01A-51R-A352-07	1	0.2	5.0432	DTYMK	High
TCGA-FV-A3R2-01A-11R-A22L-07	1	6.46667	5.04924	DTYMK	High
TCGA-DD-AAE4-01A-11R-A41C-07	2	3.7	5.04978	DTYMK	High
TCGA-UB-A7MA-01A-11R-A33R-07	2	7.36667	5.07475	DTYMK	High
TCGA-UB-A7MB-01A-11R-A33R-07	2	1.6	5.07563	DTYMK	High
TCGA-DD-A1EG-01A-11R-A213-07	2	29.1667	5.0774	DTYMK	High
TCGA-DD-A3A5-01A-11R-A22L-07	2	2.8	5.08561	DTYMK	High
TCGA-BC-A5W4-01A-11R-A28V-07	2	12.8	5.08614	DTYMK	High
TCGA-ES-A2HS-01A-11R-A180-07	1	22.9333	5.088	DTYMK	High
TCGA-ED-A7PZ-01A-11R-A33R-07	1	0.2	5.08913	DTYMK	High
TCGA-5C-A9VG-01A-11R-A37K-07	1	10.9333	5.09048	DTYMK	High
TCGA-G3-AAV5-01A-11R-A37K-07	2	3.9	5.11112	DTYMK	High
TCGA-RC-A7S9-01A-11R-A33R-07	1	21.3333	5.12058	DTYMK	High
TCGA-2Y-A9H2-01A-12R-A38B-07	1	57.7	5.1254	DTYMK	High
TCGA-GJ-A6C0-01A-12R-A311-07	1	1.03333	5.12993	DTYMK	High
TCGA-DD-A39X-01A-11R-A213-07	2	34.4	5.13432	DTYMK	High
TCGA-XR-A8TD-01A-12R-A39D-07	1	34.3333	5.15117	DTYMK	High
TCGA-DD-AADV-01A-11R-A39D-07	1	19.1333	5.15694	DTYMK	High
TCGA-CC-A3MC-01A-11R-A22L-07	2	9.9	5.16919	DTYMK	High
TCGA-CC-A8HV-01A-11R-A36F-07	2	4.96667	5.17105	DTYMK	High
TCGA-PD-A5DF-01A-11R-A27V-07	2	21.3	5.18397	DTYMK	High
TCGA-DD-AAEA-01A-11R-A41C-07	1	19.1667	5.18646	DTYMK	High
TCGA-DD-AACQ-01A-11R-A41C-07	2	3.5	5.19766	DTYMK	High
TCGA-DD-A1EF-01A-11R-A131-07	2	13.1333	5.20034	DTYMK	High
TCGA-2Y-A9H8-01A-11R-A39D-07	2	13.2667	5.20208	DTYMK	High
TCGA-DD-AAEE-01A-11R-A41C-07	2	7.46667	5.20824	DTYMK	High
TCGA-DD-AACS-01A-11R-A41C-07	1	60.1333	5.24819	DTYMK	High
TCGA-ED-A8O6-01A-11R-A36F-07	1	1.86667	5.27278	DTYMK	High
TCGA-MI-A75I-01A-11R-A32O-07	2	8.83333	5.29147	DTYMK	High
TCGA-DD-AAVS-01A-11R-A41C-07	1	60.7667	5.29636	DTYMK	High
TCGA-DD-AACW-01A-11R-A41C-07	1	47.4667	5.29978	DTYMK	High
TCGA-2V-A95S-01A-11R-A37K-07	1		5.30907	DTYMK	High
TCGA-RC-A7SH-01A-11R-A38B-07	2	3.03333	5.3148	DTYMK	High
TCGA-BC-4072-01B-11R-A155-07	2	15.8333	5.33545	DTYMK	High
TCGA-ZP-A9CZ-01A-11R-A38B-07	1	23.5333	5.33818	DTYMK	High
TCGA-5R-AA1C-01A-11R-A41C-07	1	17.3333	5.34375	DTYMK	High
TCGA-DD-A4NR-01A-11R-A311-07	1	0.3	5.34609	DTYMK	High
TCGA-G3-A5SJ-01A-11R-A27V-07	2	10.2667	5.35931	DTYMK	High
TCGA-BW-A5NP-01A-11R-A27V-07	2	3.4	5.36147	DTYMK	High
TCGA-2Y-A9H4-01A-11R-A38B-07	1	48.4	5.36472	DTYMK	High
TCGA-DD-A4NH-01A-11R-A27V-07	2	5.36667	5.37538	DTYMK	High
TCGA-DD-A1EJ-01A-11R-A155-07	2	8.76667	5.38503	DTYMK	High
TCGA-DD-A3A7-01A-11R-A22L-07	2	4.8	5.39985	DTYMK	High
TCGA-BC-A10Y-01A-11R-A131-07	2	13.3333	5.40953	DTYMK	High
TCGA-DD-A1EL-01A-11R-A155-07	2	13.8333	5.41974	DTYMK	High
TCGA-WQ-A9G7-01A-11R-A37K-07	1	1	5.42554	DTYMK	High
TCGA-DD-A1EI-01A-11R-A131-07	1	6.1	5.43608	DTYMK	High
TCGA-CC-5264-01A-01R-A131-07	1	3.4	5.43743	DTYMK	High
TCGA-BD-A2L6-01A-11R-A213-07	2	13.8333	5.45493	DTYMK	High
TCGA-CC-5262-01A-01R-A131-07	1	3.43333	5.46038	DTYMK	High
TCGA-BC-A217-01A-11R-A155-07	1	46.5667	5.46052	DTYMK	High
TCGA-DD-AACB-01A-11R-A41C-07	1	77.4667	5.4627	DTYMK	High
TCGA-DD-AAVU-01A-11R-A41C-07	2	54.3333	5.47527	DTYMK	High
TCGA-ZP-A9D2-01A-11R-A38B-07	2	10.5	5.47715	DTYMK	High
TCGA-DD-AACG-01A-11R-A41C-07	2	4.16667	5.49455	DTYMK	High
TCGA-CC-5258-01A-01R-A131-07	1	4.3	5.49519	DTYMK	High
TCGA-2Y-A9H0-01A-11R-A38B-07	1	122.5	5.50636	DTYMK	High
TCGA-G3-A7M6-01A-11R-A33R-07	2	9.76667	5.51423	DTYMK	High
TCGA-DD-AACZ-01A-11R-A41C-07	2	2.93333	5.52705	DTYMK	High
TCGA-CC-A9FU-01A-11R-A37K-07	1	0	5.53329	DTYMK	High
TCGA-RG-A7D4-01A-12R-A33R-07	1	36.6	5.53979	DTYMK	High
TCGA-DD-AAD8-01A-11R-A41C-07	1	40.6333	5.54859	DTYMK	High
TCGA-G3-AAUZ-01A-11R-A38B-07	1	16	5.55215	DTYMK	High
TCGA-EP-A3RK-01A-11R-A22L-07	2	10.6667	5.55303	DTYMK	High
TCGA-DD-A114-01A-11R-A131-07	1	38.3	5.55517	DTYMK	High
TCGA-LG-A6GG-01A-11R-A311-07	1	12.9	5.55733	DTYMK	High
TCGA-DD-A73G-01A-22R-A32O-07	1	115.933	5.55787	DTYMK	High
TCGA-G3-AAV7-01A-11R-A38B-07	1	12.0333	5.57679	DTYMK	High
TCGA-BC-A10Q-01A-11R-A131-07	2	11.3333	5.58288	DTYMK	High
TCGA-BW-A5NQ-01A-11R-A27V-07	1	0	5.59341	DTYMK	High
TCGA-CC-A5UC-01A-11R-A28V-07	2	10.4	5.60764	DTYMK	High
TCGA-G3-A25Y-01A-11R-A16W-07	2	11.8333	5.61556	DTYMK	High
TCGA-CC-5260-01A-01R-A131-07	1	2.9	5.61785	DTYMK	High
TCGA-DD-AACA-02B-11R-A41C-07	2	25.8667	5.6414	DTYMK	High
TCGA-FV-A4ZQ-01A-11R-A266-07	1	0.4	5.65356	DTYMK	High
TCGA-DD-A4NN-01A-11R-A28V-07	2	5.53333	5.65653	DTYMK	High
TCGA-CC-A7IK-01A-12R-A33R-07	2	5	5.65669	DTYMK	High
TCGA-CC-A123-01A-11R-A131-07	2	4.83333	5.67605	DTYMK	High
TCGA-DD-AADO-01A-11R-A41C-07	1	15.1	5.68258	DTYMK	High
TCGA-2Y-A9GS-01A-12R-A38B-07	2	3.4	5.68325	DTYMK	High
TCGA-WX-AA44-01A-11R-A39D-07	2	8.2	5.68382	DTYMK	High
TCGA-DD-A3A9-01A-11R-A266-07	2	9.63333	5.69275	DTYMK	High
TCGA-CC-A3MA-01A-11R-A213-07	2	8.7	5.70914	DTYMK	High
TCGA-DD-AADB-01A-11R-A41C-07	1	41.4	5.72317	DTYMK	High
TCGA-CC-A3M9-01A-11R-A213-07	2	7.3	5.72348	DTYMK	High
TCGA-BC-A10W-01A-11R-A131-07	2	3.03333	5.72552	DTYMK	High
TCGA-QA-A7B7-01A-11R-A32O-07	2	2.93333	5.74862	DTYMK	High
TCGA-DD-AACV-01A-11R-A41C-07	2	11.4667	5.7698	DTYMK	High
TCGA-BC-A3KG-01A-11R-A213-07	2	6.96667	5.80849	DTYMK	High
TCGA-CC-A8HT-01A-11R-A36F-07	2	2.76667	5.8224	DTYMK	High
TCGA-CC-A8HS-01A-11R-A36F-07	2	6.7	5.82491	DTYMK	High
TCGA-DD-AACL-01A-11R-A41C-07	1	3.56667	5.86454	DTYMK	High
TCGA-DD-AADD-01A-11R-A41C-07	1	41.0333	5.8713	DTYMK	High
TCGA-DD-AAE0-01A-11R-A41C-07	1	18.5	5.87225	DTYMK	High
TCGA-5C-AAPD-01A-21R-A39D-07	1	0.666667	5.87267	DTYMK	High
TCGA-DD-AADW-01A-11R-A39D-07	2	12.8667	5.91029	DTYMK	High
TCGA-CC-A3MB-01A-11R-A213-07	2	8.66667	5.94598	DTYMK	High
TCGA-BC-A8YO-01A-11R-A37K-07	2	7.33333	5.9584	DTYMK	High
TCGA-FV-A495-01A-11R-A266-07	1	0.0333333	5.96299	DTYMK	High
TCGA-YA-A8S7-01A-11R-A37K-07	2	13.2667	5.99702	DTYMK	High
TCGA-KR-A7K7-01A-11R-A33J-07	2	7.96667	6.02627	DTYMK	High
TCGA-G3-A7M9-01A-23R-A352-07	1	1.86667	6.08237	DTYMK	High
TCGA-DD-AACP-01A-11R-A41C-07	1	13.8333	6.12994	DTYMK	High
TCGA-CC-5263-01A-01R-A131-07	1	4.3	6.19771	DTYMK	High
TCGA-CC-A8HU-01A-11R-A36F-07	2	10.0333	6.23573	DTYMK	High
TCGA-DD-AACH-01A-11R-A41C-07	2	2.76667	6.2417	DTYMK	High
TCGA-RC-A6M6-01A-11R-A32O-07	1	0.3	6.33698	DTYMK	High
TCGA-DD-A39Y-01A-11R-A213-07	1	5.7	6.33969	DTYMK	High
TCGA-G3-A25T-01A-11R-A16W-07	2	15.0667	6.39509	DTYMK	High
TCGA-DD-AAE6-01A-11R-A41C-07	2	3.5	6.40093	DTYMK	High
TCGA-CC-A1HT-01A-11R-A131-07	1	3.36667	6.40458	DTYMK	High
TCGA-CC-A7II-01A-11R-A33J-07	2	9.26667	6.46213	DTYMK	High
TCGA-CC-A7IJ-01A-11R-A33R-07	1	12.7333	6.46754	DTYMK	High
TCGA-2Y-A9GY-01A-11R-A38B-07	2	21.2333	6.47775	DTYMK	High
TCGA-G3-A25X-01A-11R-A16W-07	1	59.3	6.58789	DTYMK	High
TCGA-G3-A25S-01A-11R-A16W-07	2	1.23333	6.62203	DTYMK	High
TCGA-DD-AA3A-01A-11R-A37K-07	1	13.6667	6.67878	DTYMK	High
TCGA-CC-A5UE-01A-11R-A28V-07	2	5.83333	6.71042	DTYMK	High
TCGA-CC-A7IG-01A-11R-A33J-07	2	6.5	6.74634	DTYMK	High
TCGA-FV-A4ZP-01A-12R-A266-07	1	82.8667	6.85337	DTYMK	High
TCGA-CC-A5UD-01A-11R-A28V-07	2	6.06667	7.133	DTYMK	High
TCGA-BC-A69H-01A-11R-A311-07	1	14.8	7.13684	DTYMK	High
TCGA-G3-AAV6-01A-21R-A37K-07	2	1.46667	7.2751	DTYMK	High

## Sheet: LUAD
sample_id	event	time	expr	gene	group
TCGA-44-6147-01B-06R-A277-07	1	28.1667	2.54513	DTYMK	Low
TCGA-44-2656-01B-06R-A277-07	2	18.9333	2.88024	DTYMK	Low
TCGA-44-6146-01B-04R-A277-07	2	21.0333	2.99901	DTYMK	Low
TCGA-44-3918-01A-01R-A278-07	2	17.0333	3.08935	DTYMK	Low
TCGA-44-5645-01B-04R-A277-07	1	28.4	3.21465	DTYMK	Low
TCGA-55-6642-01A-11R-1858-07	1	81.6333	3.26043	DTYMK	Low
TCGA-44-3918-01B-02R-A277-07	2	17.0333	3.2888	DTYMK	Low
TCGA-55-7725-01A-11R-2170-07	1	14.7333	3.34018	DTYMK	Low
TCGA-44-2666-01B-02R-A277-07	2	3.23333	3.38713	DTYMK	Low
TCGA-55-7724-01A-11R-2170-07	1	23.5	3.41965	DTYMK	Low
TCGA-44-6146-01A-11R-A278-07	2	21.0333	3.47293	DTYMK	Low
TCGA-62-8397-01A-11R-2326-07	1	42.9667	3.50543	DTYMK	Low
TCGA-44-6775-01C-02R-A277-07	2	22.8	3.53155	DTYMK	Low
TCGA-53-7813-01A-11R-2170-07	1	14.1333	3.54287	DTYMK	Low
TCGA-55-7815-01A-11R-2170-07	2	15.5333	3.59373	DTYMK	Low
TCGA-44-5645-01A-01R-A278-07	1	28.4	3.61348	DTYMK	Low
TCGA-44-4112-01B-06R-A277-07	2	20.6333	3.66128	DTYMK	Low
TCGA-44-2656-01A-02R-A278-07	2	18.9333	3.72351	DTYMK	Low
TCGA-44-6147-01A-11R-A278-07	1	28.1667	3.75958	DTYMK	Low
TCGA-91-6830-01A-11R-1949-07	2	0.6	3.84038	DTYMK	Low
TCGA-75-7025-01A-12R-1949-07	2	49.3667	3.84835	DTYMK	Low
TCGA-50-5942-01A-21R-1755-07	2	45.9333	3.93993	DTYMK	Low
TCGA-75-7030-01A-11R-1949-07	1		3.94738	DTYMK	Low
TCGA-91-7771-01A-11R-2170-07	1	16.4	3.97838	DTYMK	Low
TCGA-55-6980-01A-11R-1949-07	1	70.3	3.98044	DTYMK	Low
TCGA-97-7552-01A-11R-2039-07	2	26.6	3.98074	DTYMK	Low
TCGA-69-7760-01A-11R-2170-07	1	6.73333	3.98909	DTYMK	Low
TCGA-44-2666-01A-01R-A278-07	2	3.23333	3.99852	DTYMK	Low
TCGA-97-7546-01A-11R-2039-07	2	41.8333	4.02441	DTYMK	Low
TCGA-78-7161-01A-11R-2039-07	2	5.4	4.05158	DTYMK	Low
TCGA-55-7728-01A-11R-2187-07	1	23.4667	4.06487	DTYMK	Low
TCGA-50-6673-01A-11R-1949-07	1	0.733333	4.06826	DTYMK	Low
TCGA-44-2662-01B-02R-A277-07	2	8.16667	4.08189	DTYMK	Low
TCGA-44-2668-01B-02R-A277-07	2	14.4333	4.09268	DTYMK	Low
TCGA-S2-AA1A-01A-12R-A39D-07	1	17.1	4.09529	DTYMK	Low
TCGA-55-8619-01A-11R-2403-07	1	13.8667	4.10362	DTYMK	Low
TCGA-55-7284-01B-11R-2241-07	2	7.7	4.11172	DTYMK	Low
TCGA-L9-A444-01A-21R-A24H-07	1	10.2333	4.11843	DTYMK	Low
TCGA-50-8459-01A-11R-2326-07	2	14.4	4.1299	DTYMK	Low
TCGA-55-8512-01A-11R-2403-07	2	20.2333	4.13388	DTYMK	Low
TCGA-55-8206-01A-11R-2241-07	1	29.6	4.14216	DTYMK	Low
TCGA-49-AARR-01A-11R-A41B-07	2	36.6333	4.15292	DTYMK	Low
TCGA-L4-A4E6-01A-11R-A24H-07	1	14.5	4.15849	DTYMK	Low
TCGA-44-6777-01A-11R-1858-07	1	32.9	4.16498	DTYMK	Low
TCGA-97-8174-01A-11R-2287-07	1	5.46667	4.16801	DTYMK	Low
TCGA-86-8076-01A-31R-2241-07	1	33.1	4.17156	DTYMK	Low
TCGA-75-6203-01A-11R-1755-07	1		4.20541	DTYMK	Low
TCGA-50-8460-01A-11R-2326-07	1	27.6333	4.23018	DTYMK	Low
TCGA-50-8457-01A-11R-2326-07	1	37.5	4.23667	DTYMK	Low
TCGA-49-4487-01A-21R-1858-07	2	23.2333	4.24509	DTYMK	Low
TCGA-44-6148-01A-11R-1755-07	1	23.4667	4.25261	DTYMK	Low
TCGA-86-7714-01A-12R-2170-07	2	20.8333	4.25694	DTYMK	Low
TCGA-86-A4P8-01A-11R-A24X-07	1	26.8333	4.26451	DTYMK	Low
TCGA-50-6597-01A-11R-1858-07	1	42.2667	4.27056	DTYMK	Low
TCGA-78-7156-01A-11R-2039-07	1	32.5333	4.28429	DTYMK	Low
TCGA-44-6146-01A-11R-1755-07	2	21.0333	4.28731	DTYMK	Low
TCGA-99-AA5R-01A-11R-A39D-07	1	21.9333	4.28814	DTYMK	Low
TCGA-91-6849-01A-11R-1949-07	1	1.16667	4.30694	DTYMK	Low
TCGA-99-7458-01A-11R-2039-07	1	24.9	4.31	DTYMK	Low
TCGA-44-2659-01A-01R-0946-07	2	38.2	4.34081	DTYMK	Low
TCGA-49-6744-01A-11R-1858-07	1	56.1	4.34613	DTYMK	Low
TCGA-55-A4DG-01A-11R-A24H-07	1	20.2667	4.34638	DTYMK	Low
TCGA-69-8254-01A-11R-2287-07	1	13.6333	4.34669	DTYMK	Low
TCGA-55-8513-01A-11R-2403-07	2	10.5667	4.37026	DTYMK	Low
TCGA-91-8497-01A-11R-2403-07	1	14.4667	4.38076	DTYMK	Low
TCGA-44-5645-01A-01R-1628-07	1	28.4	4.38104	DTYMK	Low
TCGA-62-A46S-01A-11R-A24H-07	2	17.5667	4.38136	DTYMK	Low
TCGA-55-7816-01A-11R-2170-07	2	15.6	4.38253	DTYMK	Low
TCGA-44-6147-01A-11R-1755-07	1	28.1667	4.40356	DTYMK	Low
TCGA-67-4679-01B-01R-1755-07	1	14.9333	4.40559	DTYMK	Low
TCGA-55-7727-01A-11R-2170-07	1	3.96667	4.42511	DTYMK	Low
TCGA-38-A44F-01A-11R-A24H-07	1	4.43333	4.42669	DTYMK	Low
TCGA-97-7941-01A-11R-2187-07	1	16.1333	4.43085	DTYMK	Low
TCGA-J2-A4AG-01A-11R-A24H-07	1	32.9333	4.43777	DTYMK	Low
TCGA-MP-A4TH-01A-31R-A262-07	1	24.7	4.44341	DTYMK	Low
TCGA-78-7537-01A-11R-2066-07	1	54.0667	4.44409	DTYMK	Low
TCGA-67-6217-01A-11R-1755-07	2	9.86667	4.46324	DTYMK	Low
TCGA-97-A4M2-01A-12R-A24X-07	1	20.8	4.47444	DTYMK	Low
TCGA-97-7938-01A-11R-2170-07	1	0.6	4.47457	DTYMK	Low
TCGA-99-8028-01A-11R-2241-07	1	37.2667	4.47569	DTYMK	Low
TCGA-J2-8192-01A-11R-2241-07	2	16.0667	4.47656	DTYMK	Low
TCGA-73-4677-01A-01R-1206-07	2	1.26667	4.47777	DTYMK	Low
TCGA-78-7163-01A-12R-2066-07	1	241.6	4.49008	DTYMK	Low
TCGA-50-5935-01A-11R-1755-07	1	21.7667	4.49605	DTYMK	Low
TCGA-38-4626-01A-01R-1206-07	2	83.9333	4.49965	DTYMK	Low
TCGA-75-6212-01A-11R-1755-07	2	44.6667	4.50578	DTYMK	Low
TCGA-55-8207-01A-11R-2241-07	1	32.5667	4.51184	DTYMK	Low
TCGA-38-7271-01A-11R-2039-07	2	10.1333	4.51223	DTYMK	Low
TCGA-J2-A4AE-01A-21R-A24H-07	1	35.9667	4.52068	DTYMK	Low
TCGA-69-7761-01A-11R-2170-07	1	6.2	4.52454	DTYMK	Low
TCGA-97-8552-01A-11R-2403-07	1	20.8667	4.52598	DTYMK	Low
TCGA-64-1681-01A-11R-2066-07	2	14.6333	4.53092	DTYMK	Low
TCGA-97-8172-01A-11R-2287-07	1	18.1667	4.54807	DTYMK	Low
TCGA-97-7554-01A-11R-2039-07	1	25.8333	4.56214	DTYMK	Low
TCGA-97-A4M7-01A-11R-A24X-07	1	20.9667	4.56646	DTYMK	Low
TCGA-86-A456-01A-11R-A24H-07	1	29.8667	4.57358	DTYMK	Low
TCGA-97-8171-01A-11R-2287-07	2	14.7	4.59257	DTYMK	Low
TCGA-78-7540-01A-11R-2066-07	1	39.9	4.59593	DTYMK	Low
TCGA-50-5944-01A-11R-1755-07	1	58.3333	4.59888	DTYMK	Low
TCGA-69-7765-01A-11R-2170-07	1	5.5	4.60676	DTYMK	Low
TCGA-93-7348-01A-21R-2039-07	1	17.7	4.62276	DTYMK	Low
TCGA-97-7547-01A-11R-2039-07	2	25.8333	4.62984	DTYMK	Low
TCGA-55-6984-01A-11R-1949-07	2	24.1333	4.63054	DTYMK	Low
TCGA-69-7980-01A-11R-2187-07	1	13.7	4.63123	DTYMK	Low
TCGA-55-7227-01A-11R-2039-07	2	8.5	4.63361	DTYMK	Low
TCGA-44-2661-01A-01R-1107-07	1	38.6333	4.63587	DTYMK	Low
TCGA-95-7944-01A-11R-2187-07	1	12.5667	4.64459	DTYMK	Low
TCGA-78-8648-01A-11R-2403-07	2	24	4.65509	DTYMK	Low
TCGA-44-6145-01A-11R-1755-07	1	19.8333	4.6557	DTYMK	Low
TCGA-62-8399-01A-21R-2326-07	1	89.8667	4.65771	DTYMK	Low
TCGA-O1-A52J-01A-11R-A262-07	2	29.9333	4.66002	DTYMK	Low
TCGA-55-8621-01A-11R-2403-07	1	17.1667	4.66349	DTYMK	Low
TCGA-69-7763-01A-11R-2170-07	1	23	4.6678	DTYMK	Low
TCGA-44-3918-01A-01R-1107-07	2	17.0333	4.66802	DTYMK	Low
TCGA-86-8668-01A-11R-2403-07	1	14.1	4.66812	DTYMK	Low
TCGA-55-6971-01A-11R-1949-07	1	46.6667	4.67005	DTYMK	Low
TCGA-44-8117-01A-11R-2241-07	1	12.8333	4.67969	DTYMK	Low
TCGA-44-2656-01A-02R-0946-07	2	18.9333	4.68249	DTYMK	Low
TCGA-55-8091-01A-11R-2241-07	1	20	4.68894	DTYMK	Low
TCGA-93-A4JP-01A-11R-A24X-07	2	16.5667	4.69354	DTYMK	Low
TCGA-91-A4BD-01A-11R-A24H-07	1	20.1	4.69364	DTYMK	Low
TCGA-86-8281-01A-11R-2287-07	1	0	4.70279	DTYMK	Low
TCGA-86-8056-01A-11R-2241-07	1	4.63333	4.70425	DTYMK	Low
TCGA-NJ-A55A-01A-11R-A262-07	1	0.5	4.70741	DTYMK	Low
TCGA-49-AARO-01A-12R-A41B-07	2	38.1333	4.70803	DTYMK	Low
TCGA-55-8096-01A-11R-2241-07	2	18.8667	4.70839	DTYMK	Low
TCGA-49-4512-01A-21R-1858-07	2	30.1667	4.71139	DTYMK	Low
TCGA-55-8203-01A-11R-2241-07	1	18.2333	4.71184	DTYMK	Low
TCGA-55-6987-01A-11R-1949-07	1	71.2333	4.72636	DTYMK	Low
TCGA-44-7659-01A-11R-2066-07	1	23.0333	4.72687	DTYMK	Low
TCGA-44-3917-01B-02R-A277-07	1	39.4333	4.73719	DTYMK	Low
TCGA-05-4403-01A-01R-1206-07	1	19.2667	4.74092	DTYMK	Low
TCGA-97-A4M1-01A-11R-A24X-07	1	20.0333	4.74672	DTYMK	Low
TCGA-44-A47B-01A-11R-A24H-07	1	9.56667	4.74897	DTYMK	Low
TCGA-69-8453-01A-12R-2326-07	2	11.4667	4.75696	DTYMK	Low
TCGA-NJ-A4YG-01A-22R-A262-07	1	75.3667	4.76031	DTYMK	Low
TCGA-44-2668-01A-01R-A278-07	2	14.4333	4.76152	DTYMK	Low
TCGA-78-7153-01A-11R-2039-07	1	121.167	4.76572	DTYMK	Low
TCGA-69-8253-01A-11R-2287-07	1	14.2	4.76611	DTYMK	Low
TCGA-44-8119-01A-11R-2241-07	1	9.5	4.76703	DTYMK	Low
TCGA-05-4396-01A-21R-1858-07	1	10.1	4.76716	DTYMK	Low
TCGA-44-6776-01A-11R-1858-07	1	87.2	4.76747	DTYMK	Low
TCGA-67-3774-01A-01R-0946-07	1	12.8333	4.76751	DTYMK	Low
TCGA-55-8097-01A-11R-2241-07	1	15.8667	4.77004	DTYMK	Low
TCGA-64-5779-01A-01R-1628-07	2	26.5	4.77018	DTYMK	Low
TCGA-55-6543-01A-11R-1755-07	1	14.5	4.77099	DTYMK	Low
TCGA-97-8547-01A-11R-2403-07	1	21.9	4.77758	DTYMK	Low
TCGA-49-4486-01A-01R-1206-07	2	68.1667	4.78785	DTYMK	Low
TCGA-86-A4P7-01A-11R-A24X-07	1	13.8333	4.79331	DTYMK	Low
TCGA-67-6216-01A-11R-1755-07	1	4.7	4.79527	DTYMK	Low
TCGA-55-6986-01A-11R-1949-07	1	108.7	4.80029	DTYMK	Low
TCGA-97-7553-01A-21R-2039-07	1	62.3333	4.81243	DTYMK	Low
TCGA-44-7672-01A-11R-2066-07	1	23.9667	4.83172	DTYMK	Low
TCGA-05-4422-01A-01R-1206-07	1	12.1667	4.83375	DTYMK	Low
TCGA-44-A479-01A-31R-A24H-07	2	14.5667	4.83392	DTYMK	Low
TCGA-NJ-A55R-01A-11R-A262-07	1	20.1	4.83421	DTYMK	Low
TCGA-75-6206-01A-11R-1755-07	1	86.3333	4.83881	DTYMK	Low
TCGA-38-6178-01A-11R-1755-07	1	14.9333	4.84059	DTYMK	Low
TCGA-86-7954-01A-11R-2187-07	1	20.1667	4.8435	DTYMK	Low
TCGA-69-7764-01A-11R-2170-07	1	13.8	4.84866	DTYMK	Low
TCGA-MN-A4N4-01A-12R-A24X-07	1	39.1667	4.84999	DTYMK	Low
TCGA-05-4384-01A-01R-1755-07	2	6.1	4.85081	DTYMK	Low
TCGA-50-5932-01A-11R-1755-07	2	36.3333	4.86219	DTYMK	Low
TCGA-44-2666-01A-01R-0946-07	2	3.23333	4.87629	DTYMK	Low
TCGA-73-4662-01A-01R-1206-07	2	0.7	4.87694	DTYMK	Low
TCGA-86-8669-01A-11R-2403-07	2	28.3	4.88288	DTYMK	Low
TCGA-J2-8194-01A-11R-2241-07	2	15.6667	4.89538	DTYMK	Low
TCGA-44-2657-01A-01R-1107-07	1	45.0333	4.8994	DTYMK	Low
TCGA-05-4417-01A-22R-1858-07	1	15.1667	4.90745	DTYMK	Low
TCGA-73-4658-01A-01R-1755-07	1	53.3333	4.90749	DTYMK	Low
TCGA-73-7498-01A-12R-2187-07	1	39.6333	4.90791	DTYMK	Low
TCGA-55-8090-01A-11R-2241-07	2	18.2667	4.91014	DTYMK	Low
TCGA-86-8278-01A-11R-2287-07	2	0.966667	4.91139	DTYMK	Low
TCGA-55-A57B-01A-12R-A39D-07	1	18.2	4.91518	DTYMK	Low
TCGA-91-6828-01A-11R-1858-07	1	10.7667	4.91777	DTYMK	Low
TCGA-53-7626-01A-12R-2066-07	2	28.8333	4.91862	DTYMK	Low
TCGA-44-6775-01A-11R-A278-07	2	22.8	4.92182	DTYMK	Low
TCGA-55-8087-01A-11R-2241-07	1	15.4	4.92319	DTYMK	Low
TCGA-75-7031-01A-11R-1949-07	1		4.92516	DTYMK	Low
TCGA-MP-A4T6-01A-32R-A262-07	1	59.6667	4.93441	DTYMK	Low
TCGA-55-6712-01A-11R-1858-07	2	5.7	4.93896	DTYMK	Low
TCGA-55-7574-01A-11R-2039-07	2	15.9333	4.94124	DTYMK	Low
TCGA-91-8496-01A-11R-2403-07	1	16.8333	4.94609	DTYMK	Low
TCGA-L9-A50W-01A-12R-A39D-07	2	12.9667	4.94651	DTYMK	Low
TCGA-97-A4M6-01A-11R-A24X-07	1	18.9333	4.94697	DTYMK	Low
TCGA-L9-A8F4-01A-11R-A39D-07	1	15.8667	4.95294	DTYMK	Low
TCGA-78-7539-01A-11R-2066-07	2	22.9333	4.9596	DTYMK	Low
TCGA-49-AARE-01A-11R-A41B-07	2	12.9333	4.96195	DTYMK	Low
TCGA-55-7914-01A-11R-2170-07	2	6.23333	4.96228	DTYMK	Low
TCGA-MP-A4SY-01A-21R-A24X-07	2	16.3	4.96315	DTYMK	Low
TCGA-55-8208-01A-11R-2241-07	2	17.0333	4.96573	DTYMK	Low
TCGA-05-4249-01A-01R-1107-07	1	50.7667	4.96865	DTYMK	Low
TCGA-05-4433-01A-22R-1858-07	1	24.3333	4.96973	DTYMK	Low
TCGA-78-7149-01A-11R-2039-07	1	131.333	4.97836	DTYMK	Low
TCGA-75-6207-01A-11R-1755-07	1		4.98058	DTYMK	Low
TCGA-55-8089-01A-11R-2241-07	1	23.4	4.98273	DTYMK	Low
TCGA-44-7671-01A-11R-2066-07	2	29.4333	4.98323	DTYMK	Low
TCGA-55-8092-01A-11R-2241-07	2	4.23333	4.98735	DTYMK	Low
TCGA-67-6215-01A-11R-1755-07	1	5.8	4.9898	DTYMK	Low
TCGA-55-7283-01A-11R-2039-07	1	20.3	4.99123	DTYMK	Low
TCGA-62-A46R-01A-11R-A24H-07	1	57.5	4.99162	DTYMK	Low
TCGA-62-8395-01A-11R-2326-07	2	13.1667	4.99453	DTYMK	Low
TCGA-44-2665-01A-01R-0946-07	1	43.3667	4.9963	DTYMK	Low
TCGA-50-5930-01A-11R-1755-07	2	5.9	4.99942	DTYMK	Low
TCGA-55-7573-01A-11R-2039-07	1	16.2333	4.99995	DTYMK	Low
TCGA-86-6851-01A-11R-1949-07	1	5.96667	5.00124	DTYMK	Low
TCGA-99-8032-01A-11R-2241-07	1	1.46667	5.00165	DTYMK	Low
TCGA-55-A48Y-01A-11R-A24H-07	1	21	5.0089	DTYMK	Low
TCGA-05-4410-01A-21R-1858-07	1	0	5.013	DTYMK	Low
TCGA-44-A47G-01A-21R-A24H-07	1	11.7	5.01413	DTYMK	Low
TCGA-MP-A4TJ-01A-51R-A262-07	1	11.3	5.01554	DTYMK	Low
TCGA-L9-A443-01A-12R-A24H-07	1	6.43333	5.01922	DTYMK	Low
TCGA-MP-A5C7-01A-11R-A262-07	1	74.9333	5.02189	DTYMK	Low
TCGA-86-8280-01A-11R-2287-07	1	23.3667	5.02278	DTYMK	Low
TCGA-55-8514-01A-11R-2403-07	1	17.3333	5.02356	DTYMK	Low
TCGA-80-5607-01A-31R-1949-07	1		5.02477	DTYMK	Low
TCGA-93-7347-01A-11R-2187-07	1	22.7667	5.02606	DTYMK	Low
TCGA-71-6725-01A-11R-1858-07	2	5.46667	5.02665	DTYMK	Low
TCGA-97-A4M5-01A-11R-A24X-07	1	21.1333	5.03048	DTYMK	Low
TCGA-44-A4SU-01A-11R-A24X-07	2	8.66667	5.038	DTYMK	Low
TCGA-69-7978-01A-11R-2187-07	1	4.46667	5.03868	DTYMK	Low
TCGA-55-8508-01A-11R-2403-07	1	20.5667	5.04291	DTYMK	Low
TCGA-50-5946-02A-11R-2090-07	2	7.36667	5.0456	DTYMK	Low
TCGA-95-7948-01A-11R-2187-07	1	15.8667	5.04636	DTYMK	Low
TCGA-49-AARN-01A-21R-A41B-07	1	37.8333	5.0494	DTYMK	Low
TCGA-78-7162-01A-21R-2066-07	2	73.9333	5.05433	DTYMK	Low
TCGA-38-4627-01A-01R-1206-07	1	38.2333	5.05842	DTYMK	Low
TCGA-86-8279-01A-11R-2287-07	1	31.6333	5.0589	DTYMK	Low
TCGA-55-A491-01A-11R-A24H-07	1	20.8667	5.05895	DTYMK	Low
TCGA-86-8671-01A-11R-2403-07	1	27.9667	5.06148	DTYMK	Low
TCGA-67-3773-01A-01R-0946-07	1	14.2333	5.06482	DTYMK	Low
TCGA-NJ-A4YQ-01A-11R-A262-07	1	47.7333	5.06616	DTYMK	Low
TCGA-62-A470-01A-11R-A24H-07	2	17.9667	5.06887	DTYMK	Low
TCGA-44-2662-01A-01R-A278-07	2	8.16667	5.06898	DTYMK	Low
TCGA-05-4405-01A-21R-1858-07	1	20.3333	5.07182	DTYMK	Low
TCGA-MP-A4TD-01A-32R-A262-07	2	7.53333	5.07214	DTYMK	Low
TCGA-44-6774-01A-21R-1858-07	1	21.9333	5.07469	DTYMK	Low
TCGA-78-7158-01A-11R-2039-07	2	4.4	5.07905	DTYMK	Low
TCGA-NJ-A4YF-01A-12R-A262-07	1	72.0333	5.0876	DTYMK	Low
TCGA-97-8177-01A-11R-2287-07	1	16.6333	5.09063	DTYMK	Low
TCGA-86-8585-01A-11R-2403-07	1	11.7667	5.0929	DTYMK	Low
TCGA-62-A46V-01A-11R-A24H-07	1	73.3	5.09311	DTYMK	Low
TCGA-93-A4JQ-01A-11R-A24X-07	1	17.5333	5.09472	DTYMK	Low
TCGA-97-A4LX-01A-11R-A24X-07	1	20.4667	5.09812	DTYMK	Low
TCGA-62-A46Y-01A-11R-A24H-07	2	10.4667	5.09962	DTYMK	Low
TCGA-67-3771-01A-01R-0946-07	1	20.3333	5.1008	DTYMK	Low
TCGA-62-A46P-01A-11R-A24H-07	2	8.9	5.1036	DTYMK	Low
TCGA-55-6982-01A-11R-1949-07	2	6.1	5.10741	DTYMK	Low
TCGA-55-8616-01A-11R-2403-07	1	1.6	5.11082	DTYMK	Low
TCGA-44-2655-01A-01R-0946-07	2	33.6333	5.11201	DTYMK	Low
TCGA-NJ-A7XG-01A-12R-A39D-07	1	20.5667	5.11463	DTYMK	Low
TCGA-91-6835-01A-11R-1858-07	1	2.63333	5.1154	DTYMK	Low
TCGA-86-6562-01A-11R-1755-07	2	9.13333	5.11831	DTYMK	Low
TCGA-NJ-A55O-01A-11R-A262-07	1	0.433333	5.11877	DTYMK	Low
TCGA-44-3917-01A-01R-A278-07	1	39.4333	5.12227	DTYMK	Low
TCGA-86-8359-01A-11R-2326-07	1	14.8	5.1329	DTYMK	Low
TCGA-50-5055-01A-01R-1628-07	2	25.7	5.13341	DTYMK	Low
TCGA-78-7152-01A-11R-2039-07	2	40.0667	5.14794	DTYMK	Low
TCGA-50-6590-01A-12R-1858-07	1	42.9333	5.15335	DTYMK	Low
TCGA-55-6981-01A-11R-1949-07	1	45.9667	5.15596	DTYMK	Low
TCGA-55-A490-01A-11R-A466-07	1	3.3	5.16641	DTYMK	Low
TCGA-MP-A4TE-01A-22R-A466-07	2	7.53333	5.17073	DTYMK	Low
TCGA-NJ-A4YI-01A-11R-A262-07	1	0.133333	5.17287	DTYMK	Low
TCGA-91-A4BC-01A-11R-A24H-07	1	1.46667	5.17657	DTYMK	Low
TCGA-55-A492-01A-11R-A24H-07	1	19.8667	5.17764	DTYMK	Low
TCGA-97-7937-01A-11R-2170-07	1	18.8	5.18101	DTYMK	Low
TCGA-44-6775-01A-11R-1858-07	2	22.8	5.18112	DTYMK	Low
TCGA-91-6840-01A-11R-1949-07	1	12.4	5.18819	DTYMK	High
TCGA-L9-A5IP-01A-21R-A39D-07	2	1.63333	5.19306	DTYMK	High
TCGA-64-5815-01A-01R-1628-07	1	28.8667	5.19373	DTYMK	High
TCGA-95-8039-01A-11R-2241-07	2	7.6	5.19587	DTYMK	High
TCGA-05-5715-01A-01R-1628-07	1	2.06667	5.19731	DTYMK	High
TCGA-91-6829-01A-21R-1858-07	1	41.9333	5.19772	DTYMK	High
TCGA-55-8301-01A-11R-2287-07	2	7.93333	5.19807	DTYMK	High
TCGA-78-7633-01A-11R-2066-07	2	48.3333	5.20912	DTYMK	High
TCGA-49-4490-01A-21R-1858-07	2	12.8333	5.21072	DTYMK	High
TCGA-78-7159-01A-11R-2039-07	1	65.8	5.21126	DTYMK	High
TCGA-93-A4JO-01A-21R-A24X-07	1	1.1	5.21299	DTYMK	High
TCGA-55-8511-01A-11R-2403-07	2	15.3333	5.21762	DTYMK	High
TCGA-55-7281-01A-11R-2039-07	2	11.3	5.2243	DTYMK	High
TCGA-78-7166-01A-12R-2066-07	1	8.6	5.23518	DTYMK	High
TCGA-97-A4M0-01A-11R-A24X-07	1	21.7333	5.24021	DTYMK	High
TCGA-64-1679-01A-21R-2066-07	1	82.9333	5.24504	DTYMK	High
TCGA-55-8510-01A-11R-2403-07	1	17.9667	5.24917	DTYMK	High
TCGA-05-4426-01A-01R-1206-07	2	15.2333	5.25698	DTYMK	High
TCGA-49-6745-01A-11R-1858-07	1	17.4	5.26841	DTYMK	High
TCGA-L4-A4E5-01A-11R-A24X-07	1	19.2667	5.27689	DTYMK	High
TCGA-38-4628-01A-01R-1206-07	2	36.1	5.28575	DTYMK	High
TCGA-50-5051-01A-21R-1858-07	2	6.13333	5.28773	DTYMK	High
TCGA-L9-A743-01A-43R-A39D-07	1	22.1333	5.2924	DTYMK	High
TCGA-50-7109-01A-11R-2039-07	2	0.5	5.29866	DTYMK	High
TCGA-73-4668-01A-01R-1206-07	2	7.86667	5.3173	DTYMK	High
TCGA-78-7160-01A-11R-2039-07	1	23.2333	5.32688	DTYMK	High
TCGA-95-7039-01A-11R-1949-07	2	41.9333	5.3337	DTYMK	High
TCGA-64-1680-01A-02R-0946-07	1	37.5333	5.33792	DTYMK	High
TCGA-50-5939-01A-11R-1628-07	1	15.3333	5.33991	DTYMK	High
TCGA-78-7167-01A-11R-2066-07	2	24.2	5.34357	DTYMK	High
TCGA-97-A4M3-01A-11R-A24X-07	2	1.8	5.3451	DTYMK	High
TCGA-55-8085-01A-11R-2241-07	1	30.1333	5.34672	DTYMK	High
TCGA-44-6778-01A-11R-1858-07	1	62.1333	5.34724	DTYMK	High
TCGA-05-4244-01A-01R-1107-07	1	0	5.35711	DTYMK	High
TCGA-05-4427-01A-21R-1858-07	1	26.3667	5.36259	DTYMK	High
TCGA-55-A48X-01A-11R-A24H-07	2	20.5	5.3683	DTYMK	High
TCGA-86-8073-01A-11R-2241-07	1	24.6667	5.36957	DTYMK	High
TCGA-05-4424-01A-22R-1858-07	2	5.1	5.37021	DTYMK	High
TCGA-55-8299-01A-11R-2287-07	2	9.13333	5.38043	DTYMK	High
TCGA-55-6985-01A-11R-1949-07	1	41.1	5.38727	DTYMK	High
TCGA-49-4505-01A-01R-1206-07	2	13.9	5.38767	DTYMK	High
TCGA-55-6979-01A-11R-1949-07	2	6.5	5.39019	DTYMK	High
TCGA-55-1592-01A-01R-0946-07	2	15.0667	5.39202	DTYMK	High
TCGA-44-A4SS-01A-11R-A24X-07	1	13.8333	5.39287	DTYMK	High
TCGA-50-5066-02A-11R-2090-07	2	15.9	5.39355	DTYMK	High
TCGA-35-3615-01A-01R-0946-07	1	0.466667	5.39767	DTYMK	High
TCGA-55-8615-01A-11R-2403-07	2	7.46667	5.39984	DTYMK	High
TCGA-55-6983-01A-11R-1949-07	1	94.1	5.39999	DTYMK	High
TCGA-75-5122-01A-01R-1755-07	2		5.40574	DTYMK	High
TCGA-55-8204-01A-11R-2241-07	1	17.1667	5.40675	DTYMK	High
TCGA-69-A59K-01A-11R-A262-07	1	19.7	5.4086	DTYMK	High
TCGA-75-6205-01A-11R-1755-07	2		5.41071	DTYMK	High
TCGA-62-A472-01A-11R-A24H-07	2	9.66667	5.41342	DTYMK	High
TCGA-50-5044-01A-21R-1858-07	2	16.1	5.41776	DTYMK	High
TCGA-73-4675-01A-01R-1206-07	2	12.0333	5.41844	DTYMK	High
TCGA-MP-A4T7-01A-11R-A24X-07	1	5.56667	5.42453	DTYMK	High
TCGA-86-8674-01A-21R-2403-07	2	11.1333	5.42547	DTYMK	High
TCGA-69-7974-01A-11R-2187-07	1	6.13333	5.42611	DTYMK	High
TCGA-MP-A4SW-01A-21R-A24X-07	1	59.2667	5.43146	DTYMK	High
TCGA-49-4501-01A-01R-1206-07	2	18.1667	5.44108	DTYMK	High
TCGA-75-5126-01A-01R-1755-07	1		5.44215	DTYMK	High
TCGA-55-7726-01A-11R-2170-07	1	21.7333	5.44306	DTYMK	High
TCGA-50-5936-01A-11R-1628-07	2	5	5.44601	DTYMK	High
TCGA-78-7143-01A-11R-2039-07	2	50	5.45363	DTYMK	High
TCGA-J2-A4AD-01A-11R-A24H-07	2	17.4667	5.45477	DTYMK	High
TCGA-44-3398-01A-01R-1107-07	1	38.7667	5.46123	DTYMK	High
TCGA-55-7910-01A-11R-2170-07	2	33.9333	5.46228	DTYMK	High
TCGA-05-4425-01A-01R-1755-07	1	22.3	5.4694	DTYMK	High
TCGA-05-5423-01A-01R-1628-07	1	5.03333	5.473	DTYMK	High
TCGA-MP-A4T4-01A-11R-A262-07	1	87.2333	5.47374	DTYMK	High
TCGA-86-8055-01A-11R-2241-07	1	4.13333	5.48279	DTYMK	High
TCGA-49-AARQ-01A-11R-A41B-07	1	224.4	5.48339	DTYMK	High
TCGA-67-3772-01A-01R-0946-07	1	19.1	5.48819	DTYMK	High
TCGA-44-A47A-01A-21R-A24H-07	2	13.2333	5.48837	DTYMK	High
TCGA-MP-A4T9-01A-11R-A24X-07	2	11.3667	5.49248	DTYMK	High
TCGA-49-4514-01A-21R-1858-07	1	56.6667	5.4952	DTYMK	High
TCGA-86-8074-01A-11R-2241-07	1	0.8	5.50762	DTYMK	High
TCGA-50-6594-01A-11R-1755-07	2	9.5	5.5081	DTYMK	High
TCGA-49-AAQV-01A-11R-A39D-07	2	16.9667	5.51032	DTYMK	High
TCGA-49-AAR2-01A-11R-A39D-07	1	74.1333	5.5105	DTYMK	High
TCGA-44-3919-01A-02R-1107-07	2	30.7	5.51218	DTYMK	High
TCGA-86-8075-01A-11R-2241-07	2	6.63333	5.51449	DTYMK	High
TCGA-05-4434-01A-01R-1206-07	1	15.2333	5.51768	DTYMK	High
TCGA-55-A48Z-01A-12R-A24X-07	2	17.8667	5.52086	DTYMK	High
TCGA-49-6761-01A-31R-1949-07	1	11.8	5.52507	DTYMK	High
TCGA-49-AAR4-01A-12R-A41B-07	2	29.3	5.52519	DTYMK	High
TCGA-95-7562-01A-11R-2241-07	1	2.9	5.53499	DTYMK	High
TCGA-78-7148-01A-11R-2039-07	2	6.06667	5.54079	DTYMK	High
TCGA-44-7661-01A-11R-2066-07	2	11.1667	5.54428	DTYMK	High
TCGA-78-7535-01A-11R-2066-07	2	26.9667	5.54476	DTYMK	High
TCGA-44-3396-01A-01R-1206-07	1	37.6667	5.5541	DTYMK	High
TCGA-55-6970-01A-11R-1949-07	2	15.2333	5.55643	DTYMK	High
TCGA-97-8175-01A-11R-2287-07	2	9.8	5.55853	DTYMK	High
TCGA-99-8033-01A-11R-2241-07	2	21.8667	5.5738	DTYMK	High
TCGA-NJ-A4YP-01A-11R-A262-07	1	1.66667	5.57665	DTYMK	High
TCGA-55-7994-01A-11R-2187-07	1	20.1	5.59157	DTYMK	High
TCGA-44-8120-01A-11R-2241-07	1	8.66667	5.59415	DTYMK	High
TCGA-55-7907-01A-11R-2170-07	2	9.8	5.59556	DTYMK	High
TCGA-44-4112-01A-01R-1107-07	2	20.6333	5.59649	DTYMK	High
TCGA-95-7947-01A-11R-2187-07	1	15.9	5.60132	DTYMK	High
TCGA-05-4402-01A-01R-1206-07	1	8.13333	5.60873	DTYMK	High
TCGA-MP-A4TK-01A-11R-A24X-07	2	13.2333	5.61086	DTYMK	High
TCGA-55-8505-01A-11R-2403-07	1	14.6667	5.61407	DTYMK	High
TCGA-55-7903-01A-11R-2170-07	1	18.9	5.61869	DTYMK	High
TCGA-50-5941-01A-11R-1755-07	1	49.1333	5.63333	DTYMK	High
TCGA-50-5045-01A-01R-1628-07	2	47.7667	5.6342	DTYMK	High
TCGA-95-A4VK-01A-11R-A262-07	2	16.5333	5.63473	DTYMK	High
TCGA-78-8655-01A-11R-2403-07	1	78.6667	5.65087	DTYMK	High
TCGA-MP-A4TF-01A-11R-A262-07	2	6.5	5.65182	DTYMK	High
TCGA-44-2668-01A-01R-0946-07	2	14.4333	5.65693	DTYMK	High
TCGA-05-4390-01A-02R-1755-07	2	13.1667	5.65796	DTYMK	High
TCGA-49-4510-01A-01R-1206-07	2	16.7333	5.66741	DTYMK	High
TCGA-97-8179-01A-11R-2287-07	1	14.5	5.66859	DTYMK	High
TCGA-73-A9RS-01A-11R-A41B-07	2	3.56667	5.67342	DTYMK	High
TCGA-05-5429-01A-01R-1628-07	1	9.16667	5.67482	DTYMK	High
TCGA-95-A4VN-01A-11R-A262-07	1	18.4333	5.67624	DTYMK	High
TCGA-80-5608-01A-31R-1949-07	1	94.4	5.68046	DTYMK	High
TCGA-44-6779-01A-11R-1858-07	2	7.73333	5.68124	DTYMK	High
TCGA-05-5420-01A-01R-1628-07	2	8.16667	5.69073	DTYMK	High
TCGA-44-7662-01A-11R-2066-07	1	7.26667	5.69424	DTYMK	High
TCGA-69-7973-01A-11R-2187-07	1	7.66667	5.69862	DTYMK	High
TCGA-86-7711-01A-11R-2066-07	2	34.8667	5.70374	DTYMK	High
TCGA-MP-A4T8-01A-11R-A24X-07	1	5.36667	5.70472	DTYMK	High
TCGA-05-4430-01A-02R-1206-07	1	25.3667	5.7063	DTYMK	High
TCGA-75-5125-01A-01R-1755-07	2	58.4	5.71209	DTYMK	High
TCGA-50-5946-01A-11R-1755-07	2	7.36667	5.71495	DTYMK	High
TCGA-50-5049-01A-01R-1628-07	2	52.2667	5.71975	DTYMK	High
TCGA-49-AAR3-01A-11R-A41B-07	2	63.1	5.7205	DTYMK	High
TCGA-55-6978-01A-11R-1949-07	2	1.4	5.72814	DTYMK	High
TCGA-69-8255-01A-11R-2287-07	1	4.3	5.73857	DTYMK	High
TCGA-55-6972-01A-11R-1949-07	1	54.4	5.73938	DTYMK	High
TCGA-78-7145-01A-11R-2039-07	2	14.0667	5.74069	DTYMK	High
TCGA-L9-A7SV-01A-11R-A39D-07	1	18.8333	5.75565	DTYMK	High
TCGA-55-8614-01A-11R-2403-07	1	17.8667	5.7568	DTYMK	High
TCGA-55-A494-01A-11R-A24X-07	1	16.0333	5.76075	DTYMK	High
TCGA-62-8398-01A-11R-2326-07	1	14.8	5.76152	DTYMK	High
TCGA-73-4676-01A-01R-1755-07	2	9.36667	5.76238	DTYMK	High
TCGA-MN-A4N5-01A-11R-A24X-07	1	2.8	5.77265	DTYMK	High
TCGA-64-1677-01A-01R-0946-07	2	12	5.77632	DTYMK	High
TCGA-05-4418-01A-01R-1206-07	1	9.13333	5.77684	DTYMK	High
TCGA-73-4659-01A-01R-1206-07	2	1.16667	5.779	DTYMK	High
TCGA-49-6767-01A-11R-1858-07	1	22.5667	5.78219	DTYMK	High
TCGA-95-7567-01A-11R-2066-07	1	18.9333	5.78383	DTYMK	High
TCGA-55-8302-01A-11R-2326-07	1	15.9333	5.80193	DTYMK	High
TCGA-86-7955-01A-11R-2187-07	2	27.3333	5.80437	DTYMK	High
TCGA-55-8506-01A-11R-2403-07	1	0.366667	5.80671	DTYMK	High
TCGA-MP-A4SV-01A-11R-A24X-07	1	87.3333	5.81442	DTYMK	High
TCGA-38-4625-01A-01R-1206-07	1	99.1	5.81661	DTYMK	High
TCGA-55-7913-01B-11R-2241-07	2	16	5.81842	DTYMK	High
TCGA-55-8507-01A-11R-2403-07	1	13.9333	5.82124	DTYMK	High
TCGA-05-4382-01A-01R-1206-07	2	11.1333	5.82136	DTYMK	High
TCGA-91-6847-01A-11R-1949-07	2	25.7333	5.82392	DTYMK	High
TCGA-50-6592-01A-11R-1755-07	2	25.9	5.82987	DTYMK	High
TCGA-05-4415-01A-22R-1858-07	2	2	5.83366	DTYMK	High
TCGA-44-5644-01A-21R-2039-07	1	28.7667	5.8366	DTYMK	High
TCGA-55-7995-01A-11R-2187-07	2	15.6	5.84485	DTYMK	High
TCGA-55-7576-01A-11R-2066-07	1	22.3333	5.8454	DTYMK	High
TCGA-86-8054-01A-11R-2241-07	1	38.2667	5.85264	DTYMK	High
TCGA-49-6743-01A-11R-1858-07	1	54.0333	5.8543	DTYMK	High
TCGA-55-8094-01A-11R-2241-07	1	18.0333	5.8572	DTYMK	High
TCGA-75-5146-01A-01R-1628-07	2	59.1	5.87103	DTYMK	High
TCGA-50-5931-01A-11R-1755-07	2	14.1667	5.87104	DTYMK	High
TCGA-55-1596-01A-01R-0946-07	1	68.8333	5.88211	DTYMK	High
TCGA-50-6593-01A-11R-1755-07	2	8.86667	5.88717	DTYMK	High
TCGA-86-A4JF-01A-11R-A24X-07	2	14.5333	5.8932	DTYMK	High
TCGA-44-2662-01A-01R-0946-07	2	8.16667	5.89726	DTYMK	High
TCGA-78-7146-01A-11R-2039-07	1	5.76667	5.89823	DTYMK	High
TCGA-99-8025-01A-11R-2241-07	1	35.3333	5.91621	DTYMK	High
TCGA-50-5933-01A-11R-1755-07	1	79.7667	5.91799	DTYMK	High
TCGA-49-4488-01A-01R-1755-07	2	21.1333	5.92399	DTYMK	High
TCGA-05-4432-01A-01R-1206-07	1	25.3667	5.92627	DTYMK	High
TCGA-86-7713-01A-11R-2066-07	1	38.5667	5.93169	DTYMK	High
TCGA-49-6742-01A-11R-1858-07	2	7.13333	5.93597	DTYMK	High
TCGA-91-6831-01A-11R-1858-07	1	10.3333	5.95767	DTYMK	High
TCGA-69-7979-01A-11R-2187-07	1	13.6	5.96047	DTYMK	High
TCGA-MP-A4TI-01A-21R-A24X-07	2	2.8	5.96399	DTYMK	High
TCGA-49-4506-01A-01R-1206-07	2	23.0667	5.96959	DTYMK	High
TCGA-44-5643-01A-01R-1628-07	1	33.7667	5.9873	DTYMK	High
TCGA-86-7701-01A-11R-2170-07	2	14.1333	5.98758	DTYMK	High
TCGA-64-5781-01A-01R-1628-07	2	3.2	5.98809	DTYMK	High
TCGA-53-7624-01A-11R-2066-07	2	13.3333	5.99098	DTYMK	High
TCGA-78-8662-01A-11R-2403-07	2	101.467	5.99126	DTYMK	High
TCGA-95-7043-01A-11R-1949-07	2	16.7667	5.99286	DTYMK	High
TCGA-93-A4JN-01A-11R-A24X-07	1	23.9333	5.9945	DTYMK	High
TCGA-64-5775-01A-01R-1628-07	2	2.06667	5.9969	DTYMK	High
TCGA-62-8394-01A-11R-2326-07	1	4.63333	6.01549	DTYMK	High
TCGA-97-8176-01A-11R-2403-07	2	1.3	6.01673	DTYMK	High
TCGA-80-5611-01A-01R-1628-07	1	86.5	6.02758	DTYMK	High
TCGA-50-6595-01A-12R-1858-07	2	6.06667	6.02762	DTYMK	High
TCGA-78-7147-01A-11R-2039-07	2	19.2667	6.04074	DTYMK	High
TCGA-78-7536-01A-11R-2066-07	2	7.7	6.04339	DTYMK	High
TCGA-86-8673-01A-11R-2403-07	2	21.2	6.04479	DTYMK	High
TCGA-49-AAR9-01A-21R-A41B-07	2	8.66667	6.04767	DTYMK	High
TCGA-78-8640-01A-11R-2403-07	1	235.4	6.05207	DTYMK	High
TCGA-73-7499-01A-11R-2187-07	2	48.2333	6.05431	DTYMK	High
TCGA-05-4398-01A-01R-1206-07	1	47.7	6.05631	DTYMK	High
TCGA-75-6214-01A-41R-1949-07	2	13.9667	6.07327	DTYMK	High
TCGA-55-A4DF-01A-11R-A24H-07	2	17.1667	6.07409	DTYMK	High
TCGA-50-6591-01A-11R-1755-07	2	3.96667	6.08013	DTYMK	High
TCGA-05-5425-01A-02R-1628-07	2	16.2	6.10548	DTYMK	High
TCGA-86-A4D0-01A-11R-A24H-07	1	3.86667	6.11891	DTYMK	High
TCGA-64-5774-01A-01R-1628-07	2	8.2	6.12896	DTYMK	High
TCGA-75-5147-01A-01R-1628-07	1	44.4333	6.12923	DTYMK	High
TCGA-67-3770-01A-01R-0946-07	1	20.3333	6.12993	DTYMK	High
TCGA-4B-A93V-01A-11R-A39D-07	2	8.36667	6.13281	DTYMK	High
TCGA-53-A4EZ-01A-12R-A24X-07	1	35.7	6.13541	DTYMK	High
TCGA-64-1676-01A-01R-0946-07	1	57.6	6.14182	DTYMK	High
TCGA-78-7542-01A-21R-2066-07	1	10.7	6.15328	DTYMK	High
TCGA-71-8520-01A-11R-2403-07	2	5.96667	6.15489	DTYMK	High
TCGA-MP-A4TC-01A-11R-A24X-07	1	2.46667	6.15873	DTYMK	High
TCGA-38-4629-01A-02R-1206-07	2	12.6333	6.16443	DTYMK	High
TCGA-55-7911-01A-11R-2170-07	2	17.1667	6.17485	DTYMK	High
TCGA-83-5908-01A-21R-2287-07	1	27.4667	6.17868	DTYMK	High
TCGA-95-A4VP-01A-21R-A262-07	2	7.2	6.18441	DTYMK	High
TCGA-49-AAR0-01A-21R-A39D-07	1	158.833	6.18695	DTYMK	High
TCGA-44-7667-01A-31R-2066-07	1	36.5667	6.1918	DTYMK	High
TCGA-55-6968-01A-11R-1949-07	2	43.1	6.19295	DTYMK	High
TCGA-75-6211-01A-11R-1755-07	2		6.20673	DTYMK	High
TCGA-38-4631-01A-01R-1755-07	2	11.8	6.21516	DTYMK	High
TCGA-05-4389-01A-01R-1206-07	1	45.6333	6.23611	DTYMK	High
TCGA-62-8402-01A-11R-2326-07	2	25.7333	6.24156	DTYMK	High
TCGA-86-8672-01A-21R-2403-07	1	0.633333	6.24459	DTYMK	High
TCGA-44-7660-01A-11R-2066-07	2	8.43333	6.25733	DTYMK	High
TCGA-44-7669-01A-21R-2066-07	2	13	6.26453	DTYMK	High
TCGA-55-8205-01A-11R-2241-07	2	16.5	6.28054	DTYMK	High
TCGA-73-4670-01A-01R-1206-07	1	4.36667	6.30163	DTYMK	High
TCGA-75-7027-01A-11R-1949-07	2	98.3	6.31209	DTYMK	High
TCGA-78-7154-01A-11R-2039-07	1	19.7667	6.31684	DTYMK	High
TCGA-91-6836-01A-21R-1858-07	1	13.9	6.32283	DTYMK	High
TCGA-35-4123-01A-01R-1107-07	1	6.06667	6.34862	DTYMK	High
TCGA-55-1594-01A-01R-0946-07	1	39.2667	6.35586	DTYMK	High
TCGA-MP-A4TA-01A-21R-A24X-07	2	24.1667	6.36137	DTYMK	High
TCGA-64-5778-01A-01R-1628-07	2	32.0667	6.36198	DTYMK	High
TCGA-78-7150-01A-21R-2039-07	2	4.63333	6.36696	DTYMK	High
TCGA-05-4395-01A-01R-1206-07	1	0	6.36842	DTYMK	High
TCGA-55-5899-01A-11R-1628-07	1	31	6.3691	DTYMK	High
TCGA-50-5072-01A-21R-1858-07	2	7.1	6.38109	DTYMK	High
TCGA-78-8660-01A-11R-2403-07	2	8.06667	6.39274	DTYMK	High
TCGA-91-6848-01A-11R-1949-07	1	7.46667	6.39627	DTYMK	High
TCGA-55-6975-01A-11R-1949-07	2	3.93333	6.39825	DTYMK	High
TCGA-05-4250-01A-01R-1107-07	1	4.03333	6.40523	DTYMK	High
TCGA-38-4630-01A-01R-1206-07	2	17.4667	6.42044	DTYMK	High
TCGA-78-7155-01A-11R-2039-07	2	6.96667	6.43918	DTYMK	High
TCGA-95-8494-01A-11R-2326-07	1	2.8	6.43998	DTYMK	High
TCGA-49-4494-01A-01R-1206-07	2	36.0333	6.44573	DTYMK	High
TCGA-55-7570-01A-11R-2039-07	1	27.4667	6.45023	DTYMK	High
TCGA-05-4420-01A-01R-1206-07	1	30.4	6.45413	DTYMK	High
TCGA-62-A471-01A-12R-A24H-07	1	41.5333	6.46581	DTYMK	High
TCGA-73-4666-01A-01R-1206-07	1	26.6667	6.46773	DTYMK	High
TCGA-93-8067-01A-11R-2287-07	1	6.2	6.46944	DTYMK	High
TCGA-55-A493-01A-11R-A24H-07	1	0.933333	6.47506	DTYMK	High
TCGA-35-4122-01A-01R-1107-07	1	7.5	6.48597	DTYMK	High
TCGA-62-A46O-01A-11R-A24H-07	2	31.4333	6.51438	DTYMK	High
TCGA-05-4397-01A-01R-1206-07	1	24.3667	6.51717	DTYMK	High
TCGA-91-8499-01A-11R-2403-07	1	1.2	6.52387	DTYMK	High
TCGA-MN-A4N1-01A-11R-A24X-07	1	27.5667	6.56821	DTYMK	High
TCGA-55-8620-01A-11R-2403-07	2	12.5	6.60171	DTYMK	High
TCGA-86-8358-01A-11R-2326-07	1	21.7667	6.60588	DTYMK	High
TCGA-50-5066-01A-01R-1628-07	2	15.9	6.65074	DTYMK	High
TCGA-44-7670-01A-11R-2066-07	1	29.4	6.71748	DTYMK	High
TCGA-78-7220-01A-11R-2039-07	2	17.7	6.79336	DTYMK	High
TCGA-50-5068-01A-01R-1628-07	2	22.8667	6.92417	DTYMK	High
TCGA-35-5375-01A-01R-1628-07	1	8.8	6.94809	DTYMK	High
TCGA-38-4632-01A-01R-1755-07	2	22.6667	6.95796	DTYMK	High
TCGA-49-4507-01A-01R-1206-07	2	5.26667	6.99659	DTYMK	High
TCGA-64-1678-01A-01R-0946-07	1	39.6333	7.14675	DTYMK	High
TCGA-86-7953-01A-11R-2187-07	1	33.2333	7.15755	DTYMK	High
TCGA-05-5428-01A-01R-1628-07	1	22.3333	7.52041	DTYMK	High

## Sheet: PAAD
sample_id	event	time	expr	gene	group
TCGA-F2-6880-01A-11R-2156-07	1	9.83333	2.12993	DTYMK	Low
TCGA-IB-8126-01A-11R-2404-07	2	2.76667	2.73498	DTYMK	Low
TCGA-HZ-8003-01A-21R-2204-07	2	19.8667	3.03603	DTYMK	Low
TCGA-2J-AABV-01A-12R-A41B-07	2	4.2	3.25428	DTYMK	Low
TCGA-IB-AAUM-01A-11R-A37L-07	1	0.266667	3.32455	DTYMK	Low
TCGA-IB-7649-01A-11R-2156-07	2	9.4	3.46367	DTYMK	Low
TCGA-3A-A9IV-01A-11R-A41B-07	1	36.7667	3.48202	DTYMK	Low
TCGA-3A-A9IS-01A-21R-A39D-07	1	33.2667	3.49666	DTYMK	Low
TCGA-F2-7273-01A-11R-2156-07	2	8.53333	3.61265	DTYMK	Low
TCGA-3A-A9IO-01A-11R-A38C-07	1	64.7333	3.63436	DTYMK	Low
TCGA-3A-A9IL-01A-11R-A38C-07	1	91.3667	3.66265	DTYMK	Low
TCGA-LB-A9Q5-01A-11R-A39D-07	2	9.66667	3.72213	DTYMK	Low
TCGA-2L-AAQM-01A-11R-A39D-07	1	46.1	3.73301	DTYMK	Low
TCGA-3A-A9IJ-01A-11R-A39D-07	1	61.8	3.86433	DTYMK	Low
TCGA-XD-AAUG-01A-61R-A41B-07	1	14	3.87119	DTYMK	Low
TCGA-IB-7645-01A-22R-2204-07	2	32.8	3.90493	DTYMK	Low
TCGA-HZ-7918-01A-11R-2156-07	2	18.0667	3.91656	DTYMK	Low
TCGA-HZ-A8P0-01A-11R-A36G-07	1	0	3.94406	DTYMK	Low
TCGA-IB-7654-01A-11R-2156-07	2	15.8667	3.94865	DTYMK	Low
TCGA-2J-AABA-01A-21R-A41B-07	2	5.33333	3.9625	DTYMK	Low
TCGA-HZ-7920-01A-11R-2204-07	1	7.86667	3.96467	DTYMK	Low
TCGA-HZ-7923-01A-12R-2156-07	1	10.4667	3.99643	DTYMK	Low
TCGA-HZ-8315-01A-11R-2404-07	2	9.96667	4.00091	DTYMK	Low
TCGA-3A-A9IN-01A-11R-A39D-07	1	69.4667	4.02118	DTYMK	Low
TCGA-3A-A9IX-01A-11R-A41B-07	1	34.5667	4.02702	DTYMK	Low
TCGA-F2-7276-01A-11R-2156-07	2	7.2	4.06325	DTYMK	Low
TCGA-IB-7891-01A-11R-2204-07	2	17.5	4.0701	DTYMK	Low
TCGA-HZ-8317-01A-11R-2404-07	2	12.6	4.09266	DTYMK	Low
TCGA-HZ-8519-01A-11R-2404-07	1	15.1333	4.12546	DTYMK	Low
TCGA-IB-7652-01A-11R-2156-07	1	37.2	4.14445	DTYMK	Low
TCGA-IB-AAUT-01A-11R-A37L-07	1	9.56667	4.14989	DTYMK	Low
TCGA-S4-A8RM-01A-11R-A37L-07	1	24.5667	4.15482	DTYMK	Low
TCGA-IB-7897-01A-21R-2204-07	2	13.2333	4.20269	DTYMK	Low
TCGA-FB-AAPY-01A-11R-A41B-07	1	35.3	4.20626	DTYMK	Low
TCGA-2J-AABH-01A-21R-A41B-07	2	42.9	4.20646	DTYMK	Low
TCGA-HZ-A49G-01A-11R-A26U-07	1	22	4.21415	DTYMK	Low
TCGA-IB-7888-01A-11R-2156-07	2	14.2333	4.22085	DTYMK	Low
TCGA-IB-AAUW-01A-12R-A38C-07	2	6.16667	4.22448	DTYMK	Low
TCGA-HV-A5A5-01A-11R-A26U-07	1	9.63333	4.22785	DTYMK	Low
TCGA-IB-AAUV-01A-11R-A38C-07	1	13.4667	4.23239	DTYMK	Low
TCGA-2J-AABT-01A-11R-A41B-07	1	10.6333	4.23399	DTYMK	Low
TCGA-HZ-A49I-01A-12R-A26U-07	2	10.2667	4.24715	DTYMK	Low
TCGA-XD-AAUH-01A-42R-A41B-07	2	2.9	4.25666	DTYMK	Low
TCGA-IB-A6UG-01A-32R-A33R-07	2	1.36667	4.29694	DTYMK	Low
TCGA-HV-A5A6-01A-11R-A26U-07	2	50.3667	4.30764	DTYMK	Low
TCGA-2J-AABK-01A-31R-A41B-07	1	16.1333	4.33363	DTYMK	Low
TCGA-FB-A4P6-01A-12R-A26U-07	2	20.6667	4.34875	DTYMK	Low
TCGA-3A-A9I9-01A-11R-A38C-07	2	17.1	4.3782	DTYMK	Low
TCGA-HZ-A49H-01A-11R-A26U-07	1	16.3667	4.38391	DTYMK	Low
TCGA-RB-A7B8-01A-12R-A33R-07	2	14.9667	4.38555	DTYMK	Low
TCGA-F2-A44H-01A-11R-A26U-07	1	19.5333	4.38661	DTYMK	Low
TCGA-M8-A5N4-01A-11R-A26U-07	2	13.8667	4.39348	DTYMK	Low
TCGA-FB-AAPQ-01A-11R-A41B-07	1	37.6667	4.40752	DTYMK	Low
TCGA-FB-AAQ0-01A-31R-A41B-07	1	15.7667	4.40949	DTYMK	Low
TCGA-2L-AAQJ-01A-12R-A39D-07	2	13.1333	4.42494	DTYMK	Low
TCGA-IB-AAUR-01A-21R-A38C-07	2	10.6	4.43625	DTYMK	Low
TCGA-IB-A5SO-01A-11R-A32O-07	2	9.2	4.44282	DTYMK	Low
TCGA-IB-7886-01A-11R-2156-07	1	4.1	4.49131	DTYMK	Low
TCGA-FB-A78T-01A-12R-A32O-07	1	12.5	4.5093	DTYMK	Low
TCGA-IB-7889-01A-11R-2156-07	2	11.7333	4.5216	DTYMK	Low
TCGA-HV-A5A4-01A-11R-A26U-07	1	7.73333	4.54093	DTYMK	Low
TCGA-HZ-7926-01A-11R-2156-07	2	11.3333	4.55124	DTYMK	Low
TCGA-HZ-7925-01A-11R-2156-07	2	12.1333	4.55777	DTYMK	Low
TCGA-US-A77E-01A-11R-A32O-07	2	5.53333	4.56099	DTYMK	Low
TCGA-2J-AAB1-01A-11R-A41B-07	1	2.2	4.5615	DTYMK	Low
TCGA-3A-A9I7-01A-21R-A38C-07	2	43.6333	4.56374	DTYMK	Low
TCGA-YB-A89D-01A-12R-A36G-07	1	11.6667	4.57859	DTYMK	Low
TCGA-2J-AABR-01A-11R-A41B-07	2	10.9	4.57897	DTYMK	Low
TCGA-Q3-AA2A-01A-11R-A37L-07	1	3.16667	4.5823	DTYMK	Low
TCGA-Q3-A5QY-01A-12R-A32O-07	1	13.8667	4.59194	DTYMK	Low
TCGA-HV-AA8V-01A-11R-A41B-07	2	17.5333	4.60048	DTYMK	Low
TCGA-HZ-7924-01A-11R-2156-07	2	27.7	4.60214	DTYMK	Low
TCGA-HZ-7919-01A-11R-2156-07	2	19.7667	4.61201	DTYMK	Low
TCGA-H8-A6C1-01A-11R-A32O-07	2	15.1667	4.61282	DTYMK	Low
TCGA-HZ-A77Q-01A-11R-A36G-07	1	1.1	4.61628	DTYMK	Low
TCGA-XN-A8T5-01A-12R-A36G-07	2	8.06667	4.61852	DTYMK	Low
TCGA-US-A774-01A-21R-A32O-07	2	12.2	4.62727	DTYMK	Low
TCGA-IB-8127-01A-11R-2404-07	2	16.2	4.62831	DTYMK	Low
TCGA-IB-7644-01A-11R-2156-07	2	10.2	4.65846	DTYMK	Low
TCGA-IB-7890-01A-12R-2204-07	2	17.3	4.66268	DTYMK	Low
TCGA-F2-A8YN-01A-11R-A37L-07	1	17.2333	4.66724	DTYMK	Low
TCGA-HZ-7922-01A-11R-2156-07	1	0.133333	4.66921	DTYMK	Low
TCGA-S4-A8RP-01A-11R-A36G-07	1	23.4	4.69207	DTYMK	Low
TCGA-2J-AAB4-01A-12R-A41B-07	1	24.3	4.69255	DTYMK	Low
TCGA-LB-A8F3-01A-11R-A36G-07	1	12.6333	4.70443	DTYMK	Low
TCGA-IB-AAUP-01A-11R-A37L-07	1	14.3667	4.70745	DTYMK	Low
TCGA-RL-AAAS-01A-32R-A39D-07	1	0.3	4.70947	DTYMK	Low
TCGA-US-A776-01A-13R-A33R-07	1	40.5333	4.71499	DTYMK	Low
TCGA-HZ-8638-01A-11R-2404-07	1	5.03333	4.72669	DTYMK	Low
TCGA-FB-AAPU-01A-31R-A41B-07	2	12.7	4.73395	DTYMK	High
TCGA-HV-A5A3-01A-11R-A26U-07	1	4.26667	4.73806	DTYMK	High
TCGA-FB-AAPS-01A-12R-A39D-07	1	7.6	4.74941	DTYMK	High
TCGA-XD-AAUL-01A-21R-A39D-07	1	16.6	4.75802	DTYMK	High
TCGA-HZ-8002-01A-11R-2204-07	2	12.2	4.7605	DTYMK	High
TCGA-IB-A5SP-01A-11R-A32O-07	2	10	4.7673	DTYMK	High
TCGA-IB-AAUS-01A-12R-A38C-07	1	7.5	4.76757	DTYMK	High
TCGA-FB-A7DR-01A-21R-A33R-07	1	11.7667	4.77588	DTYMK	High
TCGA-FB-AAQ6-01A-11R-A41B-07	2	7.1	4.78637	DTYMK	High
TCGA-2J-AAB9-01A-11R-A41B-07	2	17.3667	4.80385	DTYMK	High
TCGA-HZ-A8P1-01A-11R-A37L-07	1	0.233333	4.81343	DTYMK	High
TCGA-YY-A8LH-01A-11R-A36G-07	1	67.2	4.8155	DTYMK	High
TCGA-2J-AAB8-01A-12R-A41B-07	1	2.66667	4.82539	DTYMK	High
TCGA-2J-AABF-01A-31R-A41B-07	2	14.7667	4.83158	DTYMK	High
TCGA-HZ-A77P-01A-11R-A33R-07	1	11	4.8328	DTYMK	High
TCGA-PZ-A5RE-01A-11R-A32O-07	2	13.1	4.84753	DTYMK	High
TCGA-FB-AAQ3-01A-11R-A41B-07	1	1.03333	4.85279	DTYMK	High
TCGA-US-A77G-01A-11R-A32O-07	1	0.4	4.86732	DTYMK	High
TCGA-F2-A44G-01A-11R-A26U-07	2	7.13333	4.87566	DTYMK	High
TCGA-H6-A45N-01A-11R-A26U-07	2	12.1	4.88091	DTYMK	High
TCGA-S4-A8RO-01A-12R-A37L-07	2	9.7	4.88218	DTYMK	High
TCGA-Z5-AAPL-01A-12R-A41B-07	1	15.5667	4.88861	DTYMK	High
TCGA-2J-AABE-01A-12R-A41B-07	1	22.5333	4.8921	DTYMK	High
TCGA-2L-AAQI-01A-12R-A39D-07	2	3.43333	4.89511	DTYMK	High
TCGA-HZ-8636-01A-21R-2404-07	2	18.1667	4.89753	DTYMK	High
TCGA-HZ-A9TJ-06A-11R-A41B-07	2	18.5	4.89776	DTYMK	High
TCGA-3E-AAAZ-01A-11R-A38C-07	2	53.3333	4.89855	DTYMK	High
TCGA-IB-A5ST-01A-11R-A32O-07	1	21.1667	4.91073	DTYMK	High
TCGA-3A-A9IR-01A-11R-A38C-07	1	51.4	4.91299	DTYMK	High
TCGA-HZ-A9TJ-01A-11R-A41I-07	2	18.5	4.91733	DTYMK	High
TCGA-US-A77J-01A-11R-A32O-07	2	18.9333	4.91908	DTYMK	High
TCGA-L1-A7W4-01A-12R-A36G-07	2	4.3	4.92125	DTYMK	High
TCGA-FB-A4P5-01A-11R-A26U-07	2	5.96667	4.92274	DTYMK	High
TCGA-H6-8124-01A-11R-2404-07	2	8.63333	4.92455	DTYMK	High
TCGA-IB-7651-01A-11R-2156-07	2	16.4	4.93615	DTYMK	High
TCGA-HZ-8005-01A-11R-2204-07	2	4	4.95463	DTYMK	High
TCGA-2J-AABO-01A-21R-A41B-07	2	14.6333	4.95847	DTYMK	High
TCGA-HZ-A4BH-01A-11R-A26U-07	1	6.46667	4.95964	DTYMK	High
TCGA-IB-A5SQ-01A-11R-A32O-07	2	6.56667	4.96774	DTYMK	High
TCGA-2L-AAQA-01A-21R-A38C-07	2	4.76667	4.97423	DTYMK	High
TCGA-3A-A9IU-01A-11R-A39D-07	2	12.3667	4.97703	DTYMK	High
TCGA-IB-A7LX-01A-12R-A36G-07	2	0.233333	4.97999	DTYMK	High
TCGA-HZ-8001-01A-11R-2204-07	1	23.5333	4.99262	DTYMK	High
TCGA-IB-AAUU-01A-11R-A37L-07	1	8.16667	4.99551	DTYMK	High
TCGA-IB-7887-01A-11R-2156-07	1	3.66667	5.00812	DTYMK	High
TCGA-3A-A9IB-01A-21R-A39D-07	1	7.46667	5.01324	DTYMK	High
TCGA-3E-AAAY-01A-11R-A38C-07	2	32.9	5.01591	DTYMK	High
TCGA-IB-AAUQ-01A-22R-A41I-07	2	3.56667	5.01896	DTYMK	High
TCGA-US-A779-01A-11R-A32O-07	2	17.0333	5.0288	DTYMK	High
TCGA-YH-A8SY-01A-11R-A37L-07	1	12.9333	5.06444	DTYMK	High
TCGA-F2-6879-01A-11R-2156-07	2	6.1	5.08968	DTYMK	High
TCGA-HZ-7289-01A-11R-2156-07	2	7.6	5.11099	DTYMK	High
TCGA-IB-7885-01A-11R-2156-07	1	41.9	5.12331	DTYMK	High
TCGA-HZ-A4BK-01A-11R-A26U-07	1	21.9	5.13848	DTYMK	High
TCGA-3A-A9IH-01A-12R-A39D-07	2	25.4333	5.15161	DTYMK	High
TCGA-IB-AAUN-01A-12R-A38C-07	2	4.36667	5.15274	DTYMK	High
TCGA-IB-A7M4-01A-11R-A36G-07	1	16.1	5.15419	DTYMK	High
TCGA-FB-AAPZ-01A-11R-A41B-07	2	23.8667	5.16665	DTYMK	High
TCGA-XD-AAUI-01A-42R-A41B-07	2	5.83333	5.17739	DTYMK	High
TCGA-RB-AA9M-01A-11R-A39D-07	2	8.6	5.18643	DTYMK	High
TCGA-2L-AAQE-01A-11R-A39D-07	2	22.8	5.22153	DTYMK	High
TCGA-2L-AAQL-01A-11R-A38C-07	2	9.73333	5.22393	DTYMK	High
TCGA-IB-7646-01A-11R-2156-07	2	4.4	5.23754	DTYMK	High
TCGA-F2-A7TX-01A-33R-A38C-07	2	3.16667	5.26471	DTYMK	High
TCGA-FB-AAQ1-01A-12R-A41B-07	2	4.1	5.27425	DTYMK	High
TCGA-2J-AAB6-01A-11R-A41B-07	2	5.63333	5.27469	DTYMK	High
TCGA-IB-AAUO-01A-12R-A38C-07	2	2.46667	5.32701	DTYMK	High
TCGA-IB-7893-01A-11R-2204-07	2	2.66667	5.33701	DTYMK	High
TCGA-HZ-8637-01A-11R-2404-07	1	17.2333	5.39065	DTYMK	High
TCGA-IB-A6UF-01A-23R-A33R-07	2	19.7667	5.40814	DTYMK	High
TCGA-HZ-A77O-01A-11R-A33R-07	2	3.26667	5.41058	DTYMK	High
TCGA-2J-AABU-01A-11R-A41B-07	2	5.13333	5.42362	DTYMK	High
TCGA-IB-A5SS-01A-11R-A32O-07	2	2.2	5.4404	DTYMK	High
TCGA-LB-A7SX-01A-11R-A33R-07	1	13.1	5.44336	DTYMK	High
TCGA-3A-A9I5-01A-11R-A38C-07	1	59.8	5.44805	DTYMK	High
TCGA-XN-A8T3-01A-11R-A36G-07	1	31.7	5.50103	DTYMK	High
TCGA-3A-A9IZ-01A-12R-A41B-07	2	3.63333	5.56476	DTYMK	High
TCGA-2J-AABI-01A-12R-A41B-07	2	24.2667	5.56498	DTYMK	High
TCGA-FB-AAPP-01A-12R-A41B-07	2	5	5.58033	DTYMK	High
TCGA-3A-A9IC-01A-11R-A38C-07	2	24.6	5.64733	DTYMK	High
TCGA-HV-A7OL-01A-11R-A33R-07	2	4.1	5.66596	DTYMK	High
TCGA-HV-AA8X-01A-11R-A39D-07	2	12.5	5.78642	DTYMK	High
TCGA-FB-AAQ2-01A-31R-A41B-07	2	3.06667	5.8003	DTYMK	High
TCGA-HV-A7OP-01A-11R-A33R-07	2	11.4	5.81908	DTYMK	High
TCGA-2J-AABP-01A-11R-A41B-07	1	15.4333	5.82308	DTYMK	High
TCGA-3A-A9J0-01A-11R-A41B-07	2	12.1	5.91384	DTYMK	High
TCGA-FB-A5VM-01A-11R-A32O-07	2	5.9	6.04511	DTYMK	High
TCGA-OE-A75W-01A-12R-A32O-07	2	4.86667	6.14051	DTYMK	High
TCGA-FB-A545-01A-11R-A26U-07	2	12.6	6.14609	DTYMK	High

## Sheet: PRAD
sample_id	event	time	expr	gene	group
TCGA-HC-8258-01B-05R-2302-07	1	28.2333	1.67726	DTYMK	Low
TCGA-HC-8265-01B-04R-2302-07	1	16.1	2.0353	DTYMK	Low
TCGA-HC-7740-01B-04R-2302-07	1	23.9	2.94623	DTYMK	Low
TCGA-HI-7169-01A-11R-2118-07	1	89.4667	3.29267	DTYMK	Low
TCGA-X4-A8KS-01A-12R-A36G-07	1	32.6333	3.43182	DTYMK	Low
TCGA-HC-7752-01A-11R-2118-07	1	26.0667	3.70315	DTYMK	Low
TCGA-TK-A8OK-01A-22R-A36G-07	1	0.9	3.74505	DTYMK	Low
TCGA-G9-6362-01A-11R-1789-07	1	48.1	3.76608	DTYMK	Low
TCGA-EJ-7785-01A-11R-2118-07	1	39.2333	3.89024	DTYMK	Low
TCGA-EJ-5495-01A-01R-1580-07	1	58.6667	3.90809	DTYMK	Low
TCGA-HC-A9TE-01A-11R-A41O-07	2	7.2	3.93498	DTYMK	Low
TCGA-ZG-A9LB-01A-11R-A41O-07	1	19.4333	3.93989	DTYMK	Low
TCGA-CH-5743-01A-21R-1580-07	2	14.1667	4.02543	DTYMK	Low
TCGA-XJ-A9DX-01A-11R-A37L-07	1	32.4333	4.13996	DTYMK	Low
TCGA-EJ-A65F-01A-21R-A311-07	2	2.5	4.14914	DTYMK	Low
TCGA-J4-A83I-01A-11R-A36G-07	1	22.8333	4.15465	DTYMK	Low
TCGA-V1-A9OT-01A-11R-A41O-07	2	9.73333	4.19937	DTYMK	Low
TCGA-EJ-5517-01A-01R-1580-07	1	62.9667	4.22227	DTYMK	Low
TCGA-G9-7523-01A-11R-2263-07	1	28.5667	4.22839	DTYMK	Low
TCGA-HC-7745-01A-11R-2118-07	1	24.0333	4.25098	DTYMK	Low
TCGA-YL-A8S9-01A-11R-A37L-07	2	33.5333	4.26004	DTYMK	Low
TCGA-EJ-5515-01A-01R-1580-07	1	61.0667	4.26846	DTYMK	Low
TCGA-G9-6338-01A-12R-1965-07	1	67.6	4.27178	DTYMK	Low
TCGA-V1-A9OA-01A-11R-A41O-07	1	21.2	4.27482	DTYMK	Low
TCGA-YJ-A8SW-01A-11R-A37L-07	1	4.93333	4.28955	DTYMK	Low
TCGA-KK-A7AP-01A-12R-A33R-07	1	6.53333	4.30162	DTYMK	Low
TCGA-EJ-5516-01A-01R-1580-07	1	62.9667	4.30792	DTYMK	Low
TCGA-X4-A8KQ-01A-12R-A36G-07	1	46.1	4.30821	DTYMK	Low
TCGA-EJ-5498-01A-01R-1580-07	1	57.3333	4.30836	DTYMK	Low
TCGA-ZG-A9LM-01A-11R-A41O-07	1	12.6	4.3175	DTYMK	Low
TCGA-EJ-A46H-01A-31R-A26U-07	1	24.1333	4.32832	DTYMK	Low
TCGA-G9-6498-01A-12R-A311-07	2	44.7333	4.33847	DTYMK	Low
TCGA-CH-5763-01A-11R-1580-07	1	12.1667	4.33974	DTYMK	Low
TCGA-G9-6336-01A-11R-1789-07	1	68.9333	4.35343	DTYMK	Low
TCGA-EJ-5526-01A-01R-1580-07	2	17.9	4.37481	DTYMK	Low
TCGA-YL-A8HJ-01A-11R-A36G-07	1	53.7	4.40056	DTYMK	Low
TCGA-CH-5767-01A-11R-1789-07	1	15.2667	4.4101	DTYMK	Low
TCGA-CH-5765-01A-11R-1580-07	1	23.3333	4.41837	DTYMK	Low
TCGA-EJ-5506-01A-01R-1580-07	1	46.0333	4.41876	DTYMK	Low
TCGA-WW-A8ZI-01A-11R-A37L-07	1	14.9667	4.42086	DTYMK	Low
TCGA-4L-AA1F-01A-11R-A41O-07	1	11.6667	4.42261	DTYMK	Low
TCGA-G9-6370-01A-11R-1789-07	1	38.5333	4.44788	DTYMK	Low
TCGA-VN-A88I-01A-11R-A352-07	1	8.96667	4.45276	DTYMK	Low
TCGA-V1-A9OH-01A-11R-A41O-07	1	80.1	4.45588	DTYMK	Low
TCGA-KC-A4BR-01A-32R-A32Y-07	2	34.0667	4.45753	DTYMK	Low
TCGA-G9-6496-01A-11R-1789-07	1	57.5333	4.46031	DTYMK	Low
TCGA-V1-A9ZR-01A-11R-A41O-07	1	45.3667	4.4653	DTYMK	Low
TCGA-EJ-5527-01A-01R-1580-07	1	59.2667	4.46847	DTYMK	Low
TCGA-HI-7168-01A-11R-2118-07	2	83.5	4.47086	DTYMK	Low
TCGA-YL-A8SA-01A-21R-A37L-07	1	17.0667	4.47588	DTYMK	Low
TCGA-EJ-5508-01A-02R-1580-07	1	65.5	4.49191	DTYMK	Low
TCGA-HC-8266-01A-11R-2263-07	1	15.7667	4.49214	DTYMK	Low
TCGA-2A-A8W3-01A-11R-A37L-07	2	6.6	4.49751	DTYMK	Low
TCGA-ZG-A9L5-01A-12R-A41O-07	1	30.2667	4.50384	DTYMK	Low
TCGA-EJ-7792-01A-11R-2118-07	1	46.5333	4.50833	DTYMK	Low
TCGA-VN-A88P-01A-11R-A352-07	1	42	4.5101	DTYMK	Low
TCGA-G9-6384-01A-11R-1789-07	1	25.5	4.51047	DTYMK	Low
TCGA-HC-A8D1-01A-11R-A36G-07	1	19.1	4.51976	DTYMK	Low
TCGA-CH-5751-01A-11R-1580-07	2	12.1667	4.5219	DTYMK	Low
TCGA-HC-7079-01A-11R-1965-07	2	12.6667	4.5223	DTYMK	Low
TCGA-M7-A723-01A-12R-A32O-07	1	25.4333	4.52653	DTYMK	Low
TCGA-EJ-A46E-01A-31R-A250-07	1	17.4667	4.53126	DTYMK	Low
TCGA-CH-5738-01A-11R-1580-07	1	7.06667	4.5333	DTYMK	Low
TCGA-HC-8265-01A-11R-2263-07	1	16.1	4.53662	DTYMK	Low
TCGA-ZG-A9NI-01A-11R-A41O-07	1	4.4	4.53989	DTYMK	Low
TCGA-CH-5762-01A-11R-1580-07	1	44.6333	4.55197	DTYMK	Low
TCGA-2A-A8VL-01A-21R-A37L-07	1	20.7	4.55318	DTYMK	Low
TCGA-G9-6329-01A-13R-1965-07	1	42.2	4.55544	DTYMK	Low
TCGA-MG-AAMC-01A-11R-A41O-07	1	5.76667	4.55603	DTYMK	Low
TCGA-VP-A87E-01A-31R-A352-07	1	67.9	4.55838	DTYMK	Low
TCGA-VN-A88M-01A-11R-A352-07	1	6.3	4.56434	DTYMK	Low
TCGA-CH-5789-01A-11R-1580-07	1	10.1333	4.56955	DTYMK	Low
TCGA-EJ-5524-01A-01R-1580-07	2	8.83333	4.57377	DTYMK	Low
TCGA-HC-A8D0-01A-11R-A36G-07	1	25.8333	4.57447	DTYMK	Low
TCGA-YL-A8SP-01B-11R-A37L-07	2	67.8667	4.57529	DTYMK	Low
TCGA-XK-AAJT-01A-11R-A41O-07	1	47.8	4.58144	DTYMK	Low
TCGA-G9-6378-01A-11R-1789-07	1	38.5	4.58352	DTYMK	Low
TCGA-ZG-A9MC-01A-31R-A41O-07	1	15.1667	4.58379	DTYMK	Low
TCGA-HC-A76W-01A-11R-A33R-07	1	7.1	4.58743	DTYMK	Low
TCGA-V1-A8MF-01A-11R-A36G-07	1	48.3	4.60278	DTYMK	Low
TCGA-ZG-A9M4-01A-11R-A41O-07	1	18.2333	4.60293	DTYMK	Low
TCGA-CH-5771-01A-21R-1580-07	1	13.2	4.60344	DTYMK	Low
TCGA-VP-A875-01A-31R-A352-07	1	76.9667	4.60715	DTYMK	Low
TCGA-M7-A720-01A-12R-A32O-07	1	12.8	4.60879	DTYMK	Low
TCGA-EJ-A8FP-01A-21R-A36G-07	2	3.9	4.6134	DTYMK	Low
TCGA-EJ-7331-01A-11R-2118-07	1	24.7333	4.61497	DTYMK	Low
TCGA-XQ-A8TB-01A-11R-A36G-07	1	25.6667	4.61537	DTYMK	Low
TCGA-J9-A8CN-01A-11R-A352-07	1	41.2333	4.61862	DTYMK	Low
TCGA-V1-A9O7-01A-21R-A41O-07	2	27.3	4.62208	DTYMK	Low
TCGA-KK-A59Z-01A-12R-A26U-07	1	87.6	4.62427	DTYMK	Low
TCGA-HC-7750-01A-11R-2118-07	1	17.4	4.62475	DTYMK	Low
TCGA-HC-7210-01A-11R-2118-07	1	28.9333	4.62528	DTYMK	Low
TCGA-KK-A8I4-01A-11R-A36G-07	2	38.7333	4.62578	DTYMK	Low
TCGA-ZG-A9L4-01A-11R-A41O-07	1	36.9333	4.626	DTYMK	Low
TCGA-EJ-7125-01A-11R-1965-07	1	95	4.6264	DTYMK	Low
TCGA-J4-8198-01A-11R-2263-07	1	20.4667	4.63026	DTYMK	Low
TCGA-CH-5745-01A-11R-1580-07	1	3.03333	4.63097	DTYMK	Low
TCGA-EJ-7330-01A-11R-2118-07	1	6.36667	4.632	DTYMK	Low
TCGA-CH-5764-01A-21R-1580-07	1	1.03333	4.63808	DTYMK	Low
TCGA-VN-A88L-01A-11R-A352-07	1	24.8667	4.63933	DTYMK	Low
TCGA-YL-A9WK-01A-11R-A37L-07	2	33.6333	4.63975	DTYMK	Low
TCGA-EJ-7783-01A-11R-2118-07	1	26.2333	4.64028	DTYMK	Low
TCGA-EJ-5497-01A-02R-1580-07	1	13.5	4.64239	DTYMK	Low
TCGA-EJ-A7NK-01A-12R-A352-07	1	15.8667	4.64371	DTYMK	Low
TCGA-CH-5766-01A-11R-1580-07	1	1.03333	4.64644	DTYMK	Low
TCGA-HC-7737-01A-11R-2118-07	1	36.3333	4.64937	DTYMK	Low
TCGA-CH-5753-01A-11R-1580-07	1	1.03333	4.64963	DTYMK	Low
TCGA-CH-5772-01A-11R-1580-07	1	16.2	4.65217	DTYMK	Low
TCGA-XA-A8JR-01A-11R-A36G-07	1	12.5333	4.66234	DTYMK	Low
TCGA-HC-8262-01A-11R-2263-07	1	22.6333	4.66405	DTYMK	Low
TCGA-HC-7740-01A-11R-2118-07	1	23.9	4.66437	DTYMK	Low
TCGA-YL-A8SK-01B-21R-A37L-07	1	46.9333	4.66678	DTYMK	Low
TCGA-CH-5746-01A-11R-1580-07	1	24.3667	4.66724	DTYMK	Low
TCGA-V1-A8WN-01A-11R-A37L-07	1	30.8	4.67112	DTYMK	Low
TCGA-J4-A67T-01A-11R-A311-07	1	6.1	4.67403	DTYMK	Low
TCGA-ZG-A9LS-01A-12R-A41O-07	1	17.2	4.67974	DTYMK	Low
TCGA-EJ-A7NJ-01A-22R-A352-07	1	6.56667	4.68677	DTYMK	Low
TCGA-2A-A8VX-01A-11R-A37L-07	1	45.9333	4.69685	DTYMK	Low
TCGA-G9-6377-01A-11R-1965-07	1	31.9333	4.69703	DTYMK	Low
TCGA-J4-AATV-01A-11R-A41O-07	1	18.4333	4.6971	DTYMK	Low
TCGA-G9-6365-01A-11R-1789-07	1	45.4333	4.69866	DTYMK	Low
TCGA-EJ-7793-01A-31R-2263-07	1	3.8	4.70056	DTYMK	Low
TCGA-EJ-5496-01A-01R-1580-07	1	19.8333	4.70381	DTYMK	Low
TCGA-G9-7522-01A-11R-2263-07	1	35.9333	4.70842	DTYMK	Low
TCGA-EJ-7321-01A-31R-2263-07	1	27.4667	4.70886	DTYMK	Low
TCGA-KC-A4BN-01A-61R-A250-07	1	60.5	4.71188	DTYMK	Low
TCGA-VP-A87C-01A-11R-A352-07	1	56.3333	4.71219	DTYMK	Low
TCGA-G9-6356-01A-11R-1789-07	1	47.8	4.71302	DTYMK	Low
TCGA-HC-8213-01A-11R-A29R-07	1	19.6333	4.71305	DTYMK	Low
TCGA-V1-A8WS-01A-11R-A37L-07	1	15.8	4.71588	DTYMK	Low
TCGA-J9-A52C-01A-11R-A26U-07	1	5.93333	4.71735	DTYMK	Low
TCGA-HC-7233-01A-11R-2118-07	1	45.1667	4.7196	DTYMK	Low
TCGA-HI-7170-01A-11R-2118-07	1	84.0667	4.72238	DTYMK	Low
TCGA-EJ-7327-01A-11R-2118-07	1	30.7667	4.72938	DTYMK	Low
TCGA-XJ-A9DQ-01A-11R-A37L-07	1	3.03333	4.73406	DTYMK	Low
TCGA-XK-AAIR-01A-11R-A41O-07	1	32.4	4.73534	DTYMK	Low
TCGA-KK-A5A1-01A-11R-A29R-07	2	6.76667	4.73559	DTYMK	Low
TCGA-HC-7819-01A-11R-2118-07	1	18.1	4.73788	DTYMK	Low
TCGA-XJ-A9DI-01A-11R-A37L-07	1	48.7	4.73844	DTYMK	Low
TCGA-EJ-5542-01A-01R-1580-07	1	50.4333	4.74093	DTYMK	Low
TCGA-CH-5790-01A-11R-1580-07	1	32.4667	4.74263	DTYMK	Low
TCGA-G9-6367-01A-11R-1789-07	1	40.7333	4.74492	DTYMK	Low
TCGA-EJ-A46G-01A-31R-A26U-07	1	22.2667	4.74676	DTYMK	Low
TCGA-HC-8260-01A-11R-2263-07	1	22.8667	4.75201	DTYMK	Low
TCGA-G9-6348-01A-11R-1789-07	1	50.5	4.75305	DTYMK	Low
TCGA-EJ-8472-01A-11R-2403-07	2	6.53333	4.7547	DTYMK	Low
TCGA-J4-A83L-01A-11R-A352-07	1	24	4.75714	DTYMK	Low
TCGA-XK-AAJU-01A-11R-A41O-07	1	52.5333	4.76098	DTYMK	Low
TCGA-EJ-8474-01A-11R-2403-07	1	25.5333	4.76152	DTYMK	Low
TCGA-HC-8264-01B-11R-2403-07	1	1.6	4.76208	DTYMK	Low
TCGA-KK-A8IB-01A-11R-A36G-07	1	2.76667	4.765	DTYMK	Low
TCGA-EJ-A8FU-01A-11R-A36G-07	1	4.6	4.76573	DTYMK	Low
TCGA-EJ-7317-01A-31R-2118-07	1	25.7	4.76634	DTYMK	Low
TCGA-HC-7211-01A-11R-2118-07	1	40.7	4.76733	DTYMK	Low
TCGA-J9-A8CL-01A-11R-A352-07	2	4.4	4.76755	DTYMK	Low
TCGA-YL-A9WX-01A-21R-A41O-07	2	50.2	4.76797	DTYMK	Low
TCGA-HC-7818-01A-11R-2118-07	1	31.2667	4.77186	DTYMK	Low
TCGA-KK-A8I5-01A-11R-A36G-07	1	103.2	4.77316	DTYMK	Low
TCGA-ZG-A9LN-01A-11R-A41O-07	1	3.83333	4.77571	DTYMK	Low
TCGA-CH-5768-01A-11R-1580-07	1	24.3667	4.77589	DTYMK	Low
TCGA-KC-A7FA-01A-21R-A33R-07	1	19.9333	4.77684	DTYMK	Low
TCGA-EJ-A7NG-01A-31R-A33R-07	1	14.4	4.78366	DTYMK	Low
TCGA-VN-A88K-01A-11R-A352-07	1	25.8667	4.78412	DTYMK	Low
TCGA-EJ-5502-01A-01R-1580-07	1	39.0333	4.78505	DTYMK	Low
TCGA-ZG-A9L0-01A-11R-A41O-07	1	11.8333	4.78508	DTYMK	Low
TCGA-EJ-7797-01A-11R-2263-07	1	32.7667	4.78853	DTYMK	Low
TCGA-EJ-5510-01A-01R-1580-07	1	62.9	4.78943	DTYMK	Low
TCGA-HC-7748-01A-11R-2118-07	1	26.4	4.79133	DTYMK	Low
TCGA-CH-5741-01A-11R-1580-07	1	13.1667	4.7918	DTYMK	Low
TCGA-G9-6494-01A-11R-1789-07	1	59.0333	4.79276	DTYMK	Low
TCGA-HC-7821-01A-12R-2118-07	1	31.8667	4.79743	DTYMK	Low
TCGA-2A-A8VO-01A-11R-A37L-07	1	56.7	4.79786	DTYMK	Low
TCGA-YL-A8SB-01A-31R-A37L-07	2	46.1333	4.79909	DTYMK	Low
TCGA-XJ-A83H-01A-11R-A352-07	1	42.6667	4.80403	DTYMK	Low
TCGA-HC-8257-01A-11R-2263-07	1	24.2	4.80455	DTYMK	Low
TCGA-V1-A9O5-01A-11R-A41O-07	2	4.13333	4.80559	DTYMK	Low
TCGA-EJ-5511-01A-01R-1580-07	1	49.2	4.80887	DTYMK	Low
TCGA-HC-A8CY-01A-11R-A36G-07	1	9.66667	4.81093	DTYMK	Low
TCGA-EJ-8468-01A-21R-2403-07	1	78.2333	4.81197	DTYMK	Low
TCGA-J4-AATZ-01A-11R-A41O-07	2	2.63333	4.81293	DTYMK	Low
TCGA-HC-7081-01A-11R-1965-07	1	37.8667	4.81311	DTYMK	Low
TCGA-CH-5739-01A-11R-1580-07	1	22.3667	4.81406	DTYMK	Low
TCGA-EJ-5512-01A-01R-1580-07	1	57.7667	4.81661	DTYMK	Low
TCGA-EJ-7794-01A-11R-2118-07	1	43.5333	4.82024	DTYMK	Low
TCGA-G9-6373-01A-11R-1789-07	1	27.0333	4.82547	DTYMK	Low
TCGA-HC-7231-01A-11R-2118-07	1	31.3	4.82659	DTYMK	Low
TCGA-G9-6343-01A-21R-1965-07	1	81.6667	4.83176	DTYMK	Low
TCGA-KK-A8I7-01A-21R-A36G-07	2	36.2667	4.83264	DTYMK	Low
TCGA-KK-A8IF-01A-11R-A36G-07	2	21.6	4.8365	DTYMK	Low
TCGA-YL-A8SJ-01B-11R-A37L-07	2	25.0667	4.83658	DTYMK	Low
TCGA-ZG-A9LU-01A-11R-A41O-07	1	19.3	4.83659	DTYMK	Low
TCGA-J4-AAU2-01A-11R-A41O-07	1	27.5	4.83697	DTYMK	Low
TCGA-ZG-A9LY-01A-11R-A41O-07	1	12.3333	4.83741	DTYMK	Low
TCGA-EJ-5522-01A-01R-1580-07	1	69.3	4.84292	DTYMK	Low
TCGA-TP-A8TT-01A-12R-A41O-07	1	17.5333	4.84431	DTYMK	Low
TCGA-G9-6369-01A-21R-1965-07	1	40.5	4.84463	DTYMK	Low
TCGA-EJ-7789-01A-11R-2118-07	1	36.8333	4.84637	DTYMK	Low
TCGA-KK-A8IK-01A-11R-A36G-07	1	68.4	4.84887	DTYMK	Low
TCGA-EJ-AB20-01A-12R-A41O-07	1	4.36667	4.84892	DTYMK	Low
TCGA-V1-A9ZG-01A-11R-A41O-07	1	50.5667	4.85031	DTYMK	Low
TCGA-H9-A6BX-01A-31R-A311-07	1	31.3667	4.85129	DTYMK	Low
TCGA-EJ-A46I-01A-12R-A26U-07	1	22.2667	4.85332	DTYMK	Low
TCGA-YL-A8SR-01B-11R-A37L-07	1	9.1	4.85484	DTYMK	Low
TCGA-2A-A8W1-01A-11R-A37L-07	1	3.73333	4.85995	DTYMK	Low
TCGA-VP-A879-01A-11R-A352-07	1	24.2667	4.86078	DTYMK	Low
TCGA-M7-A71Y-01A-22R-A32O-07	1	16.4333	4.86191	DTYMK	Low
TCGA-HC-7078-01A-11R-2118-07	1	66.1667	4.86223	DTYMK	Low
TCGA-J9-A8CK-01A-11R-A352-07	1	10.7	4.86608	DTYMK	Low
TCGA-J4-A6G1-01A-11R-A311-07	1	25.6333	4.86774	DTYMK	Low
TCGA-HC-7232-01A-11R-2118-07	2	25.5333	4.86804	DTYMK	Low
TCGA-HC-7075-01A-11R-1965-07	1	20.0333	4.86958	DTYMK	Low
TCGA-EJ-5504-01A-01R-1580-07	1	47.5667	4.8723	DTYMK	Low
TCGA-EJ-5505-01A-01R-1580-07	1	30.7333	4.87233	DTYMK	Low
TCGA-EJ-7328-01A-31R-2118-07	1	28.0667	4.87273	DTYMK	Low
TCGA-ZG-A9L6-01A-11R-A41O-07	2	22.1333	4.87322	DTYMK	Low
TCGA-EJ-A46D-01A-21R-A32Y-07	1	20.8667	4.87451	DTYMK	Low
TCGA-EJ-7115-01A-11R-2118-07	1	89.5667	4.87504	DTYMK	Low
TCGA-EJ-5503-01A-01R-1580-07	1	46.3667	4.87608	DTYMK	Low
TCGA-G9-6353-01A-11R-1965-07	1	51.4	4.87711	DTYMK	Low
TCGA-G9-6364-01A-21R-1789-07	1	39.9333	4.87862	DTYMK	Low
TCGA-HI-7171-01A-12R-2118-07	2	44.3	4.88215	DTYMK	Low
TCGA-KK-A6E8-01A-11R-A31N-07	1	59	4.89446	DTYMK	Low
TCGA-EJ-5532-01A-01R-1580-07	1	60.9333	4.90625	DTYMK	Low
TCGA-2A-AAYO-01A-11R-A41O-07	1	42.4	4.90644	DTYMK	Low
TCGA-G9-A9S4-01A-11R-A41O-07	1	30.2	4.90708	DTYMK	Low
TCGA-HC-7747-01A-11R-2118-07	1	24.9333	4.90939	DTYMK	Low
TCGA-YL-A9WJ-01A-11R-A37L-07	2	49.2	4.9183	DTYMK	Low
TCGA-CH-5744-01A-11R-1580-07	1	2	4.92084	DTYMK	Low
TCGA-SU-A7E7-01A-22R-A33R-07	1	18.3667	4.92127	DTYMK	Low
TCGA-FC-7708-01A-11R-2118-07	1	28.8	4.92287	DTYMK	Low
TCGA-G9-6366-01A-11R-2118-07	1	64.9	4.92445	DTYMK	Low
TCGA-V1-A8WL-01A-11R-A37L-07	1	64.9333	4.93695	DTYMK	Low
TCGA-ZG-A9KY-01A-11R-A41O-07	1	4.33333	4.93721	DTYMK	Low
TCGA-EJ-A8FN-01A-11R-A352-07	1	10.9667	4.93866	DTYMK	Low
TCGA-EJ-7781-01A-11R-2118-07	1	35.7667	4.93984	DTYMK	Low
TCGA-EJ-A7NH-01A-12R-A33R-07	1	15.8	4.94288	DTYMK	Low
TCGA-EJ-7788-01A-11R-2118-07	1	28.6333	4.94392	DTYMK	Low
TCGA-EJ-5494-01A-01R-1580-07	1	49.2333	4.94719	DTYMK	Low
TCGA-YL-A9WI-01A-11R-A37L-07	1	54.1	4.94725	DTYMK	Low
TCGA-V1-A9O5-06A-11R-A41O-07	2	4.13333	4.94843	DTYMK	Low
TCGA-CH-5748-01A-11R-1580-07	1	1.03333	4.95068	DTYMK	Low
TCGA-XJ-A9DK-01A-11R-A37L-07	1	9.16667	4.9518	DTYMK	Low
TCGA-V1-A8MK-01A-11R-A36G-07	1	16.9333	4.95222	DTYMK	Low
TCGA-2A-A8VV-01A-11R-A37L-07	1	22.3667	4.95534	DTYMK	Low
TCGA-H9-7775-01A-11R-2118-07	1	6.16667	4.95603	DTYMK	Low
TCGA-YL-A8SI-01A-11R-A41O-07	2	47.4333	4.9586	DTYMK	Low
TCGA-G9-6361-01A-21R-1965-07	1	47.1667	4.95974	DTYMK	Low
TCGA-G9-7519-01A-11R-2263-07	1	28.3	4.9612	DTYMK	Low
TCGA-G9-6351-01A-21R-1965-07	1	68.2667	4.96708	DTYMK	Low
TCGA-ZG-A8QY-01A-11R-A37L-07	1	13.4667	4.96882	DTYMK	High
TCGA-KK-A8IL-01A-11R-A36G-07	1	20.9333	4.9706	DTYMK	High
TCGA-KK-A6E6-01A-11R-A311-07	1	114.9	4.97362	DTYMK	High
TCGA-G9-7509-01A-11R-A41O-07	1	53.6667	4.97422	DTYMK	High
TCGA-EJ-A7NF-01A-11R-A33R-07	1	8.33333	4.98128	DTYMK	High
TCGA-HC-8256-01A-11R-2263-07	1	28.6667	4.98373	DTYMK	High
TCGA-CH-5750-01A-11R-1580-07	1	13.2	4.9847	DTYMK	High
TCGA-G9-7521-01A-11R-2263-07	1	31.4	4.98474	DTYMK	High
TCGA-V1-A8ML-01A-11R-A37L-07	1	14.9333	4.98543	DTYMK	High
TCGA-V1-A9ZK-01A-11R-A41O-07	1	46.1	4.99266	DTYMK	High
TCGA-HC-7820-01A-11R-2118-07	1	24.9	4.99603	DTYMK	High
TCGA-KK-A8IC-01A-11R-A36G-07	2	35.3333	4.99657	DTYMK	High
TCGA-HC-7738-01A-11R-2118-07	2	14	4.99739	DTYMK	High
TCGA-KC-A4BL-01A-31R-A250-07	2	6.43333	5.00502	DTYMK	High
TCGA-KK-A8IG-01A-11R-A36G-07	1	83.5	5.0062	DTYMK	High
TCGA-EJ-7123-01A-11R-1965-07	1	85.7333	5.00669	DTYMK	High
TCGA-EJ-5530-01A-01R-1580-07	1	61.0667	5.00995	DTYMK	High
TCGA-XK-AAJA-01A-11R-A41O-07	1	31	5.0107	DTYMK	High
TCGA-YL-A8S8-01A-11R-A37L-07	2	22.6333	5.01117	DTYMK	High
TCGA-G9-6499-01A-12R-1965-07	1	51.4333	5.01125	DTYMK	High
TCGA-HC-A631-01A-11R-A29R-07	1	1.8	5.01271	DTYMK	High
TCGA-HC-8258-01A-11R-2263-07	1	28.2333	5.01457	DTYMK	High
TCGA-EJ-7786-01A-11R-2118-07	1	36.5333	5.01519	DTYMK	High
TCGA-EJ-5519-01A-01R-1580-07	1	65.4	5.01565	DTYMK	High
TCGA-EJ-A8FO-01A-21R-A36G-07	1	9.4	5.01714	DTYMK	High
TCGA-EJ-7791-01A-11R-2118-07	1	37.2667	5.01759	DTYMK	High
TCGA-VN-A88O-01A-11R-A352-07	1	16.0333	5.01908	DTYMK	High
TCGA-HC-8216-01A-11R-A29R-07	1	22.7333	5.02233	DTYMK	High
TCGA-V1-A9ZI-01A-11R-A41O-07	1	54.6667	5.02294	DTYMK	High
TCGA-EJ-A6RC-01A-11R-A32O-07	1	29.1	5.02553	DTYMK	High
TCGA-J4-A83M-01A-11R-A352-07	2	17.3667	5.02716	DTYMK	High
TCGA-CH-5740-01A-11R-1580-07	1	1.03333	5.0303	DTYMK	High
TCGA-VP-A87D-01A-11R-A352-07	2	39.8	5.03216	DTYMK	High
TCGA-KK-A8IJ-01A-11R-A352-07	2	10.2333	5.03317	DTYMK	High
TCGA-EJ-8470-01A-11R-2403-07	1	38.6333	5.03454	DTYMK	High
TCGA-ZG-A9LZ-01A-11R-A41O-07	1	23.0667	5.03475	DTYMK	High
TCGA-M7-A721-01A-12R-A32O-07	1	13.3333	5.0384	DTYMK	High
TCGA-HC-7736-01A-11R-2118-07	1	36.7667	5.04099	DTYMK	High
TCGA-V1-A8X3-01A-11R-A37L-07	1	6.73333	5.0433	DTYMK	High
TCGA-HC-8259-01A-11R-2263-07	1	30.8	5.04554	DTYMK	High
TCGA-KC-A7FE-01A-12R-A33R-07	1	11.7333	5.04592	DTYMK	High
TCGA-HC-A4ZV-01A-11R-A26U-07	1	0.766667	5.04685	DTYMK	High
TCGA-VN-A88Q-01A-11R-A352-07	1	45.5333	5.04713	DTYMK	High
TCGA-G9-6333-01A-12R-1965-07	1	82.1667	5.048	DTYMK	High
TCGA-HC-7212-01A-11R-2118-07	1	29	5.05393	DTYMK	High
TCGA-XJ-A83F-01A-11R-A352-07	1	37.5667	5.05413	DTYMK	High
TCGA-YL-A8SO-01B-31R-A37L-07	1	115.967	5.05646	DTYMK	High
TCGA-HC-7209-01A-11R-2118-07	1	14.6667	5.05689	DTYMK	High
TCGA-HC-7230-01A-11R-2118-07	1	33.3667	5.05786	DTYMK	High
TCGA-V1-A8MU-01A-11R-A37L-07	1	62.5333	5.05801	DTYMK	High
TCGA-ZG-A8QX-01A-11R-A37L-07	1	14.7333	5.05802	DTYMK	High
TCGA-EJ-5514-01A-01R-1580-07	1	60.9667	5.05874	DTYMK	High
TCGA-EJ-A65J-01A-11R-A311-07	1	15.0333	5.05918	DTYMK	High
TCGA-EJ-A65G-01A-21R-A29R-07	1	22.2	5.06108	DTYMK	High
TCGA-EJ-7314-01A-31R-2118-07	1	38.3333	5.06142	DTYMK	High
TCGA-G9-6371-01A-11R-1789-07	1	40.8667	5.06165	DTYMK	High
TCGA-XQ-A8TA-01A-11R-A36G-07	2	4.86667	5.06512	DTYMK	High
TCGA-KK-A8IM-01A-11R-A36G-07	1	63.8333	5.06546	DTYMK	High
TCGA-J4-A83N-01A-11R-A352-07	2	14.4333	5.06582	DTYMK	High
TCGA-CH-5792-01A-11R-1580-07	1	3.03333	5.07222	DTYMK	High
TCGA-G9-7510-01A-11R-2263-07	1	39.5	5.07239	DTYMK	High
TCGA-VN-A943-01A-11R-A41O-07	1	16.5333	5.07326	DTYMK	High
TCGA-HC-7080-01A-11R-1965-07	2	29.8	5.0777	DTYMK	High
TCGA-J4-A83J-01A-11R-A36G-07	1	23.2	5.07963	DTYMK	High
TCGA-VP-A878-01A-31R-A352-07	2	3.26667	5.08031	DTYMK	High
TCGA-CH-5737-01A-11R-1580-07	1	3.03333	5.08609	DTYMK	High
TCGA-EJ-5509-01A-01R-1580-07	1	48.8	5.09474	DTYMK	High
TCGA-XK-AAJR-01A-11R-A41O-07	2	4.36667	5.10014	DTYMK	High
TCGA-M7-A725-01A-12R-A32O-07	1	19.1	5.10339	DTYMK	High
TCGA-G9-6385-01A-11R-1789-07	1	27.6667	5.10452	DTYMK	High
TCGA-EJ-A8FS-01A-11R-A352-07	2	7.2	5.10504	DTYMK	High
TCGA-EJ-A46B-01A-31R-A250-07	1	21.9	5.1055	DTYMK	High
TCGA-KK-A6DY-01A-12R-A311-07	1	143.167	5.10852	DTYMK	High
TCGA-G9-6342-01A-11R-1965-07	1	56.5333	5.11067	DTYMK	High
TCGA-ZG-A8QZ-01A-11R-A37L-07	1	10.2667	5.11379	DTYMK	High
TCGA-KK-A6E2-01A-11R-A311-07	1	167.467	5.11788	DTYMK	High
TCGA-CH-5752-01A-11R-1580-07	1	31.4333	5.12154	DTYMK	High
TCGA-V1-A9O9-01A-11R-A41O-07	1	95.6667	5.12219	DTYMK	High
TCGA-ZG-A9L2-01A-31R-A41O-07	2	6	5.12342	DTYMK	High
TCGA-Y6-A8TL-01A-21R-A37L-07	1	33.0667	5.12762	DTYMK	High
TCGA-V1-A9OQ-01A-11R-A41O-07	1	12.3667	5.12842	DTYMK	High
TCGA-VP-A876-01A-11R-A352-07	1	111.1	5.13019	DTYMK	High
TCGA-CH-5788-01A-11R-1580-07	1	27.3667	5.13098	DTYMK	High
TCGA-FC-A8O0-01A-41R-A37L-07	1	20.5333	5.13313	DTYMK	High
TCGA-ZG-A9L1-01A-11R-A41O-07	1	43.4	5.14058	DTYMK	High
TCGA-EJ-AB27-01A-11R-A41O-07	1	4.83333	5.14241	DTYMK	High
TCGA-2A-AAYF-01A-11R-A41O-07	1	45.4667	5.14331	DTYMK	High
TCGA-TP-A8TV-01A-11R-A41O-07	1	20.3333	5.14402	DTYMK	High
TCGA-VP-A87B-01A-11R-A352-07	2	82.4333	5.1455	DTYMK	High
TCGA-EJ-7784-01A-11R-2118-07	1	26.0333	5.14605	DTYMK	High
TCGA-YL-A8HK-01A-11R-A36G-07	2	45.8667	5.14695	DTYMK	High
TCGA-KK-A8IH-01A-11R-A36G-07	1	67.1	5.15038	DTYMK	High
TCGA-EJ-5531-01A-01R-1580-07	1	42.4333	5.15192	DTYMK	High
TCGA-J4-A83K-01A-11R-A352-07	1	10.9333	5.15498	DTYMK	High
TCGA-G9-6354-01A-11R-A311-07	1	68.8667	5.15631	DTYMK	High
TCGA-J4-A6M7-01A-11R-A31N-07	1	17.0667	5.16053	DTYMK	High
TCGA-KC-A7F3-01A-21R-A33R-07	1	22.1667	5.16282	DTYMK	High
TCGA-KC-A7FD-01A-11R-A33R-07	1	9	5.16659	DTYMK	High
TCGA-EJ-7218-01B-11R-A32O-07	1	84.7333	5.16852	DTYMK	High
TCGA-HC-A48F-01A-11R-A250-07	1	22.6667	5.17392	DTYMK	High
TCGA-V1-A8MG-01A-11R-A36G-07	1	28.5667	5.18105	DTYMK	High
TCGA-VP-A87H-01A-11R-A352-07	1	22.1	5.1862	DTYMK	High
TCGA-KC-A4BV-01A-31R-A26U-07	2	44.2667	5.1878	DTYMK	High
TCGA-CH-5769-01A-11R-1580-07	1	2.06667	5.19049	DTYMK	High
TCGA-EJ-A7NN-01A-11R-A33R-07	2	6.56667	5.1946	DTYMK	High
TCGA-G9-6339-01A-12R-A311-07	2	54.4667	5.19477	DTYMK	High
TCGA-HC-7742-01A-11R-2118-07	1	31.2667	5.19495	DTYMK	High
TCGA-EJ-7312-01B-21R-A32O-07	1	36.6333	5.19543	DTYMK	High
TCGA-KK-A8I9-01A-11R-A36G-07	2	31.3333	5.19624	DTYMK	High
TCGA-VN-A88N-01A-11R-A36G-07	1	25.5333	5.20352	DTYMK	High
TCGA-CH-5791-01A-11R-1580-07	2	13.2	5.20643	DTYMK	High
TCGA-CH-5794-01A-11R-1580-07	1	29.4	5.20835	DTYMK	High
TCGA-YL-A8SC-01A-11R-A37L-07	2	5.06667	5.21049	DTYMK	High
TCGA-G9-6332-01A-11R-1789-07	2	39.3333	5.21254	DTYMK	High
TCGA-J4-A6G3-01A-11R-A311-07	2	20.6	5.21281	DTYMK	High
TCGA-HC-7744-01A-11R-2118-07	1	17.7	5.21487	DTYMK	High
TCGA-M7-A71Z-01A-12R-A32O-07	1	21.4333	5.22	DTYMK	High
TCGA-KK-A7B2-01A-12R-A32O-07	2	23.0667	5.22365	DTYMK	High
TCGA-KK-A8II-01A-11R-A36G-07	2	20.8667	5.22594	DTYMK	High
TCGA-EJ-A6RA-01A-11R-A33R-07	2	11.7667	5.22607	DTYMK	High
TCGA-HC-7213-01A-11R-2118-07	2	5.66667	5.23524	DTYMK	High
TCGA-HC-A76X-01A-11R-A33R-07	1	5	5.23633	DTYMK	High
TCGA-YL-A8SH-01B-11R-A37L-07	1	29.1667	5.23642	DTYMK	High
TCGA-2A-AAYU-01A-11R-A41O-07	1	20.5	5.24503	DTYMK	High
TCGA-XK-AAJP-01A-11R-A41O-07	1	41.9667	5.24755	DTYMK	High
TCGA-2A-A8VT-01A-11R-A37L-07	1	45.7667	5.2493	DTYMK	High
TCGA-V1-A8MM-01A-11R-A37L-07	2	33	5.24994	DTYMK	High
TCGA-V1-A9OY-01A-11R-A41O-07	1	35.5667	5.25307	DTYMK	High
TCGA-V1-A9OX-01A-11R-A41O-07	1	37.8	5.25367	DTYMK	High
TCGA-V1-A9Z7-01A-11R-A41O-07	1	29.1333	5.25733	DTYMK	High
TCGA-HC-8261-01A-11R-2263-07	1	18.2	5.26263	DTYMK	High
TCGA-YL-A9WL-01A-11R-A41O-07	2	24.6667	5.26312	DTYMK	High
TCGA-CH-5754-01A-11R-1580-07	1	2.06667	5.26694	DTYMK	High
TCGA-G9-7525-01A-31R-2263-07	1	33.1333	5.27089	DTYMK	High
TCGA-V1-A9Z9-01A-21R-A41O-07	1	18	5.27552	DTYMK	High
TCGA-Y6-A9XI-01A-11R-A41O-07	1	17.5333	5.28133	DTYMK	High
TCGA-KK-A7AZ-01A-12R-A32O-07	1	50.6333	5.28134	DTYMK	High
TCGA-J9-A8CM-01A-11R-A352-07	2	11.4667	5.28379	DTYMK	High
TCGA-ZG-A9L9-01A-11R-A41O-07	2	1.7	5.29182	DTYMK	High
TCGA-YL-A8SQ-01B-11R-A37L-07	2	10.9667	5.29281	DTYMK	High
TCGA-KC-A7F6-01A-11R-A33R-07	1	8.76667	5.29551	DTYMK	High
TCGA-EJ-7315-01A-31R-2118-07	1	33.6	5.30023	DTYMK	High
TCGA-YL-A8HO-01A-11R-A36G-07	2	35.6	5.30098	DTYMK	High
TCGA-EJ-5501-01A-01R-1580-07	1	45.5	5.30623	DTYMK	High
TCGA-V1-A8WW-01A-11R-A37L-07	1	35.9333	5.31234	DTYMK	High
TCGA-FC-A66V-01A-21R-A30B-07	1	17.4667	5.31371	DTYMK	High
TCGA-EJ-5521-01A-01R-1580-07	1	75.9667	5.31748	DTYMK	High
TCGA-EJ-5499-01A-01R-1580-07	1	47.1667	5.32825	DTYMK	High
TCGA-V1-A9Z8-01A-11R-A41O-07	1	27.5667	5.33087	DTYMK	High
TCGA-HC-7749-01A-11R-2118-07	1	24.1333	5.33107	DTYMK	High
TCGA-KK-A7AV-01A-11R-A32O-07	1	27.4	5.33213	DTYMK	High
TCGA-J9-A8CP-01A-11R-A352-07	1	12.8667	5.33941	DTYMK	High
TCGA-EJ-8469-01A-11R-2403-07	2	64.1667	5.348	DTYMK	High
TCGA-V1-A9OF-01A-11R-A41O-07	1	39.4667	5.35088	DTYMK	High
TCGA-KK-A8I6-01A-11R-A36G-07	1	22.2667	5.35138	DTYMK	High
TCGA-M7-A722-01A-12R-A36G-07	2	18.6333	5.36608	DTYMK	High
TCGA-KK-A7B3-01A-11R-A33R-07	2	9.8	5.36842	DTYMK	High
TCGA-KK-A7B1-01A-11R-A32O-07	1	35.4333	5.37432	DTYMK	High
TCGA-VN-A88R-01A-11R-A36G-07	2	17.0667	5.38043	DTYMK	High
TCGA-KK-A8I8-01A-11R-A36G-07	1	32.2333	5.38822	DTYMK	High
TCGA-KK-A59Y-01A-11R-A26U-07	1	65.6	5.39217	DTYMK	High
TCGA-QU-A6IP-01A-11R-A31N-07	1	87.3333	5.39463	DTYMK	High
TCGA-KK-A6E0-01A-11R-A311-07	2	31.3667	5.39814	DTYMK	High
TCGA-FC-A5OB-01A-11R-A29R-07	1	22.6667	5.4038	DTYMK	High
TCGA-YL-A9WH-01A-11R-A37L-07	1	14.2333	5.41186	DTYMK	High
TCGA-J4-A67Q-01A-21R-A30B-07	1	32.5	5.42595	DTYMK	High
TCGA-VP-A87J-01A-11R-A352-07	1	59.1333	5.43229	DTYMK	High
TCGA-J9-A52E-01A-11R-A26U-07	1	10.7667	5.43977	DTYMK	High
TCGA-KK-A8IA-01A-11R-A36G-07	1	64.3667	5.44016	DTYMK	High
TCGA-ZG-A8QW-01A-11R-A37L-07	1	3.13333	5.44088	DTYMK	High
TCGA-J4-8200-01A-11R-A29R-07	1	40.6	5.44089	DTYMK	High
TCGA-KK-A6E5-01A-11R-A311-07	1	69.1	5.45078	DTYMK	High
TCGA-EJ-7325-01B-11R-A32O-07	1	35.6667	5.45875	DTYMK	High
TCGA-G9-A9S7-01A-11R-A41O-07	1	24.2667	5.47902	DTYMK	High
TCGA-XJ-A83G-01A-11R-A352-07	1	48.7	5.48502	DTYMK	High
TCGA-V1-A8WV-01A-11R-A37L-07	1	22.8667	5.49481	DTYMK	High
TCGA-EJ-5507-01A-01R-1580-07	1	48.5667	5.49683	DTYMK	High
TCGA-G9-6347-01A-11R-A31N-07	1	69.6333	5.5012	DTYMK	High
TCGA-HC-7077-01A-11R-1965-07	1	70.5	5.50929	DTYMK	High
TCGA-EJ-5518-01A-01R-1580-07	2	70.1333	5.51707	DTYMK	High
TCGA-KK-A6E4-01A-11R-A30B-07	1	116.733	5.51878	DTYMK	High
TCGA-J4-A67K-01A-21R-A30B-07	1	33.4667	5.51962	DTYMK	High
TCGA-YL-A8HL-01A-11R-A36G-07	1	52.1667	5.51963	DTYMK	High
TCGA-YL-A8SL-01B-21R-A37L-07	1	32.9	5.53555	DTYMK	High
TCGA-KK-A7AQ-01A-11R-A33R-07	2	40.5667	5.53868	DTYMK	High
TCGA-KK-A59X-01A-11R-A29R-07	2	74.4333	5.54492	DTYMK	High
TCGA-EJ-7782-01A-11R-2118-07	1	38.9	5.54693	DTYMK	High
TCGA-G9-6363-01A-21R-1789-07	1	45.9333	5.55355	DTYMK	High
TCGA-FC-A4JI-01A-11R-A250-07	1	29.2333	5.55763	DTYMK	High
TCGA-HC-A9TH-01A-11R-A41O-07	2	11.7	5.55998	DTYMK	High
TCGA-KK-A59V-01A-11R-A29R-07	1	114.667	5.56175	DTYMK	High
TCGA-VP-A872-01A-11R-A352-07	1	121.033	5.56178	DTYMK	High
TCGA-J4-A67R-01A-21R-A30B-07	1	30.3333	5.56557	DTYMK	High
TCGA-J4-A67O-01A-11R-A30B-07	1	27.9667	5.59018	DTYMK	High
TCGA-HC-7817-01B-11R-A29R-07	1	30.9333	5.59544	DTYMK	High
TCGA-KK-A7B0-01A-11R-A32O-07	2	20.2	5.60821	DTYMK	High
TCGA-VP-AA1N-01A-31R-A41O-07	1	45.5	5.60904	DTYMK	High
TCGA-XK-AAIW-01A-11R-A41O-07	2	14.2333	5.61624	DTYMK	High
TCGA-XK-AAJ3-01A-11R-A41O-07	1	42.0667	5.6206	DTYMK	High
TCGA-ZG-A9ND-01A-11R-A41O-07	1	13.6667	5.63079	DTYMK	High
TCGA-EJ-5525-01A-01R-1580-07	2	18.2	5.63368	DTYMK	High
TCGA-H9-A6BY-01A-11R-A30B-07	1	3.73333	5.64356	DTYMK	High
TCGA-VP-A87K-01A-11R-A352-07	2	17.7667	5.66408	DTYMK	High
TCGA-HC-A6HY-01A-11R-A31N-07	1	4.46667	5.6725	DTYMK	High
TCGA-J9-A52D-01A-11R-A29R-07	1	7.06667	5.67829	DTYMK	High
TCGA-HC-A632-01A-11R-A29R-07	1	2.03333	5.70032	DTYMK	High
TCGA-EJ-A65B-01A-12R-A30B-07	1	23.6667	5.70117	DTYMK	High
TCGA-KK-A7AY-01A-11R-A33R-07	2	37.4667	5.70324	DTYMK	High
TCGA-KK-A8ID-01A-11R-A36G-07	1	70.2333	5.7113	DTYMK	High
TCGA-HC-A6AS-01A-11R-A30B-07	1	1.46667	5.71532	DTYMK	High
TCGA-J4-A67M-01A-11R-A30B-07	1	31.3667	5.72673	DTYMK	High
TCGA-KK-A7AU-01A-11R-A32O-07	2	6.9	5.74635	DTYMK	High
TCGA-KK-A6E3-01A-21R-A30B-07	1	68.5333	5.74777	DTYMK	High
TCGA-KK-A6E1-01A-11R-A311-07	1	73.2667	5.74778	DTYMK	High
TCGA-YL-A8HM-01A-11R-A36G-07	2	49.1	5.75313	DTYMK	High
TCGA-EJ-A65E-01A-11R-A29R-07	1	13.9	5.75435	DTYMK	High
TCGA-XK-AAIV-01A-11R-A41O-07	1	37.7667	5.76438	DTYMK	High
TCGA-XK-AAK1-01A-11R-A41O-07	1	32.6333	5.77219	DTYMK	High
TCGA-G9-A9S0-01A-11R-A41O-07	2	14.1	5.77488	DTYMK	High
TCGA-V1-A9OL-01A-11R-A41O-07	2	3.5	5.79033	DTYMK	High
TCGA-J4-A67L-01A-11R-A30B-07	1	25.6667	5.7912	DTYMK	High
TCGA-FC-7961-01A-11R-A29R-07	1	15.6333	5.79222	DTYMK	High
TCGA-J4-A67S-01A-11R-A30B-07	2	23.6	5.79986	DTYMK	High
TCGA-CH-5761-01A-11R-1580-07	1	0.933333	5.81705	DTYMK	High
TCGA-EJ-A7NM-01A-21R-A33R-07	1	4.26667	5.83953	DTYMK	High
TCGA-J9-A52B-01A-11R-A26U-07	2	1.9	5.84248	DTYMK	High
TCGA-KK-A7B4-01A-11R-A32O-07	2	21.2333	5.84567	DTYMK	High
TCGA-HC-A6AO-01A-11R-A30B-07	1	17.6667	5.85433	DTYMK	High
TCGA-M7-A724-01A-12R-A32O-07	1	29.6333	5.85789	DTYMK	High
TCGA-KK-A7AW-01A-11R-A32O-07	1	35.1333	5.86177	DTYMK	High
TCGA-KK-A6E7-01A-11R-A31N-07	2	30.8333	5.87886	DTYMK	High
TCGA-HC-A6AQ-01A-11R-A30B-07	1	3.53333	5.90136	DTYMK	High
TCGA-EJ-A65M-01A-11R-A29R-07	1	7.66667	5.91805	DTYMK	High
TCGA-EJ-7318-01B-11R-A32O-07	2	12.6667	5.92683	DTYMK	High
TCGA-HC-A6AP-01A-11R-A30B-07	1	2.36667	5.96489	DTYMK	High
TCGA-HC-A6HX-01A-11R-A31N-07	1	1.26667	5.96794	DTYMK	High
TCGA-KC-A7F5-01A-11R-A33R-07	1	3.03333	5.97674	DTYMK	High
TCGA-G9-6379-01A-11R-A31N-07	1	59.2667	5.98753	DTYMK	High
TCGA-QU-A6IM-01A-11R-A31N-07	1	41.5667	6.01573	DTYMK	High
TCGA-ZG-A9N3-01A-11R-A41O-07	1	11.6333	6.08542	DTYMK	High
TCGA-QU-A6IL-01A-11R-A31N-07	1	3.23333	6.15985	DTYMK	High
TCGA-J4-A67N-01A-11R-A30B-07	2	14.7333	6.16215	DTYMK	High
TCGA-EJ-A46F-01A-31R-A250-07	2	7.16667	6.17147	DTYMK	High
TCGA-FC-A6HD-01A-11R-A31N-07	1	26.3	6.1872	DTYMK	High
TCGA-HC-A6AL-01A-11R-A30B-07	1	2.23333	6.2103	DTYMK	High
TCGA-QU-A6IN-01A-11R-A31N-07	1	142.133	6.23122	DTYMK	High
TCGA-HC-A6AN-01A-11R-A30B-07	1	1.63333	6.26485	DTYMK	High
TCGA-EJ-A65D-01A-11R-A30B-07	1	13.1	6.27734	DTYMK	High
TCGA-QU-A6IO-01A-11R-A31N-07	1	123.867	6.28053	DTYMK	High
TCGA-YL-A9WY-01A-11R-A41O-07	2	25.5	6.50091	DTYMK	High

## Sheet: SKCM
sample_id	event	time	expr	gene	group
TCGA-HC-8258-01B-05R-2302-07	1	28.2333	1.67726	DTYMK	Low
TCGA-HC-8265-01B-04R-2302-07	1	16.1	2.0353	DTYMK	Low
TCGA-HC-7740-01B-04R-2302-07	1	23.9	2.94623	DTYMK	Low
TCGA-HI-7169-01A-11R-2118-07	1	89.4667	3.29267	DTYMK	Low
TCGA-X4-A8KS-01A-12R-A36G-07	1	32.6333	3.43182	DTYMK	Low
TCGA-HC-7752-01A-11R-2118-07	1	26.0667	3.70315	DTYMK	Low
TCGA-TK-A8OK-01A-22R-A36G-07	1	0.9	3.74505	DTYMK	Low
TCGA-G9-6362-01A-11R-1789-07	1	48.1	3.76608	DTYMK	Low
TCGA-EJ-7785-01A-11R-2118-07	1	39.2333	3.89024	DTYMK	Low
TCGA-EJ-5495-01A-01R-1580-07	1	58.6667	3.90809	DTYMK	Low
TCGA-HC-A9TE-01A-11R-A41O-07	2	7.2	3.93498	DTYMK	Low
TCGA-ZG-A9LB-01A-11R-A41O-07	1	19.4333	3.93989	DTYMK	Low
TCGA-CH-5743-01A-21R-1580-07	2	14.1667	4.02543	DTYMK	Low
TCGA-XJ-A9DX-01A-11R-A37L-07	1	32.4333	4.13996	DTYMK	Low
TCGA-EJ-A65F-01A-21R-A311-07	2	2.5	4.14914	DTYMK	Low
TCGA-J4-A83I-01A-11R-A36G-07	1	22.8333	4.15465	DTYMK	Low
TCGA-V1-A9OT-01A-11R-A41O-07	2	9.73333	4.19937	DTYMK	Low
TCGA-EJ-5517-01A-01R-1580-07	1	62.9667	4.22227	DTYMK	Low
TCGA-G9-7523-01A-11R-2263-07	1	28.5667	4.22839	DTYMK	Low
TCGA-HC-7745-01A-11R-2118-07	1	24.0333	4.25098	DTYMK	Low
TCGA-YL-A8S9-01A-11R-A37L-07	2	33.5333	4.26004	DTYMK	Low
TCGA-EJ-5515-01A-01R-1580-07	1	61.0667	4.26846	DTYMK	Low
TCGA-G9-6338-01A-12R-1965-07	1	67.6	4.27178	DTYMK	Low
TCGA-V1-A9OA-01A-11R-A41O-07	1	21.2	4.27482	DTYMK	Low
TCGA-YJ-A8SW-01A-11R-A37L-07	1	4.93333	4.28955	DTYMK	Low
TCGA-KK-A7AP-01A-12R-A33R-07	1	6.53333	4.30162	DTYMK	Low
TCGA-EJ-5516-01A-01R-1580-07	1	62.9667	4.30792	DTYMK	Low
TCGA-X4-A8KQ-01A-12R-A36G-07	1	46.1	4.30821	DTYMK	Low
TCGA-EJ-5498-01A-01R-1580-07	1	57.3333	4.30836	DTYMK	Low
TCGA-ZG-A9LM-01A-11R-A41O-07	1	12.6	4.3175	DTYMK	Low
TCGA-EJ-A46H-01A-31R-A26U-07	1	24.1333	4.32832	DTYMK	Low
TCGA-G9-6498-01A-12R-A311-07	2	44.7333	4.33847	DTYMK	Low
TCGA-CH-5763-01A-11R-1580-07	1	12.1667	4.33974	DTYMK	Low
TCGA-G9-6336-01A-11R-1789-07	1	68.9333	4.35343	DTYMK	Low
TCGA-EJ-5526-01A-01R-1580-07	2	17.9	4.37481	DTYMK	Low
TCGA-YL-A8HJ-01A-11R-A36G-07	1	53.7	4.40056	DTYMK	Low
TCGA-CH-5767-01A-11R-1789-07	1	15.2667	4.4101	DTYMK	Low
TCGA-CH-5765-01A-11R-1580-07	1	23.3333	4.41837	DTYMK	Low
TCGA-EJ-5506-01A-01R-1580-07	1	46.0333	4.41876	DTYMK	Low
TCGA-WW-A8ZI-01A-11R-A37L-07	1	14.9667	4.42086	DTYMK	Low
TCGA-4L-AA1F-01A-11R-A41O-07	1	11.6667	4.42261	DTYMK	Low
TCGA-G9-6370-01A-11R-1789-07	1	38.5333	4.44788	DTYMK	Low
TCGA-VN-A88I-01A-11R-A352-07	1	8.96667	4.45276	DTYMK	Low
TCGA-V1-A9OH-01A-11R-A41O-07	1	80.1	4.45588	DTYMK	Low
TCGA-KC-A4BR-01A-32R-A32Y-07	2	34.0667	4.45753	DTYMK	Low
TCGA-G9-6496-01A-11R-1789-07	1	57.5333	4.46031	DTYMK	Low
TCGA-V1-A9ZR-01A-11R-A41O-07	1	45.3667	4.4653	DTYMK	Low
TCGA-EJ-5527-01A-01R-1580-07	1	59.2667	4.46847	DTYMK	Low
TCGA-HI-7168-01A-11R-2118-07	2	83.5	4.47086	DTYMK	Low
TCGA-YL-A8SA-01A-21R-A37L-07	1	17.0667	4.47588	DTYMK	Low
TCGA-EJ-5508-01A-02R-1580-07	1	65.5	4.49191	DTYMK	Low
TCGA-HC-8266-01A-11R-2263-07	1	15.7667	4.49214	DTYMK	Low
TCGA-2A-A8W3-01A-11R-A37L-07	2	6.6	4.49751	DTYMK	Low
TCGA-ZG-A9L5-01A-12R-A41O-07	1	30.2667	4.50384	DTYMK	Low
TCGA-EJ-7792-01A-11R-2118-07	1	46.5333	4.50833	DTYMK	Low
TCGA-VN-A88P-01A-11R-A352-07	1	42	4.5101	DTYMK	Low
TCGA-G9-6384-01A-11R-1789-07	1	25.5	4.51047	DTYMK	Low
TCGA-HC-A8D1-01A-11R-A36G-07	1	19.1	4.51976	DTYMK	Low
TCGA-CH-5751-01A-11R-1580-07	2	12.1667	4.5219	DTYMK	Low
TCGA-HC-7079-01A-11R-1965-07	2	12.6667	4.5223	DTYMK	Low
TCGA-M7-A723-01A-12R-A32O-07	1	25.4333	4.52653	DTYMK	Low
TCGA-EJ-A46E-01A-31R-A250-07	1	17.4667	4.53126	DTYMK	Low
TCGA-CH-5738-01A-11R-1580-07	1	7.06667	4.5333	DTYMK	Low
TCGA-HC-8265-01A-11R-2263-07	1	16.1	4.53662	DTYMK	Low
TCGA-ZG-A9NI-01A-11R-A41O-07	1	4.4	4.53989	DTYMK	Low
TCGA-CH-5762-01A-11R-1580-07	1	44.6333	4.55197	DTYMK	Low
TCGA-2A-A8VL-01A-21R-A37L-07	1	20.7	4.55318	DTYMK	Low
TCGA-G9-6329-01A-13R-1965-07	1	42.2	4.55544	DTYMK	Low
TCGA-MG-AAMC-01A-11R-A41O-07	1	5.76667	4.55603	DTYMK	Low
TCGA-VP-A87E-01A-31R-A352-07	1	67.9	4.55838	DTYMK	Low
TCGA-VN-A88M-01A-11R-A352-07	1	6.3	4.56434	DTYMK	Low
TCGA-CH-5789-01A-11R-1580-07	1	10.1333	4.56955	DTYMK	Low
TCGA-EJ-5524-01A-01R-1580-07	2	8.83333	4.57377	DTYMK	Low
TCGA-HC-A8D0-01A-11R-A36G-07	1	25.8333	4.57447	DTYMK	Low
TCGA-YL-A8SP-01B-11R-A37L-07	2	67.8667	4.57529	DTYMK	Low
TCGA-XK-AAJT-01A-11R-A41O-07	1	47.8	4.58144	DTYMK	Low
TCGA-G9-6378-01A-11R-1789-07	1	38.5	4.58352	DTYMK	Low
TCGA-ZG-A9MC-01A-31R-A41O-07	1	15.1667	4.58379	DTYMK	Low
TCGA-HC-A76W-01A-11R-A33R-07	1	7.1	4.58743	DTYMK	Low
TCGA-V1-A8MF-01A-11R-A36G-07	1	48.3	4.60278	DTYMK	Low
TCGA-ZG-A9M4-01A-11R-A41O-07	1	18.2333	4.60293	DTYMK	Low
TCGA-CH-5771-01A-21R-1580-07	1	13.2	4.60344	DTYMK	Low
TCGA-VP-A875-01A-31R-A352-07	1	76.9667	4.60715	DTYMK	Low
TCGA-M7-A720-01A-12R-A32O-07	1	12.8	4.60879	DTYMK	Low
TCGA-EJ-A8FP-01A-21R-A36G-07	2	3.9	4.6134	DTYMK	Low
TCGA-EJ-7331-01A-11R-2118-07	1	24.7333	4.61497	DTYMK	Low
TCGA-XQ-A8TB-01A-11R-A36G-07	1	25.6667	4.61537	DTYMK	Low
TCGA-J9-A8CN-01A-11R-A352-07	1	41.2333	4.61862	DTYMK	Low
TCGA-V1-A9O7-01A-21R-A41O-07	2	27.3	4.62208	DTYMK	Low
TCGA-KK-A59Z-01A-12R-A26U-07	1	87.6	4.62427	DTYMK	Low
TCGA-HC-7750-01A-11R-2118-07	1	17.4	4.62475	DTYMK	Low
TCGA-HC-7210-01A-11R-2118-07	1	28.9333	4.62528	DTYMK	Low
TCGA-KK-A8I4-01A-11R-A36G-07	2	38.7333	4.62578	DTYMK	Low
TCGA-ZG-A9L4-01A-11R-A41O-07	1	36.9333	4.626	DTYMK	Low
TCGA-EJ-7125-01A-11R-1965-07	1	95	4.6264	DTYMK	Low
TCGA-J4-8198-01A-11R-2263-07	1	20.4667	4.63026	DTYMK	Low
TCGA-CH-5745-01A-11R-1580-07	1	3.03333	4.63097	DTYMK	Low
TCGA-EJ-7330-01A-11R-2118-07	1	6.36667	4.632	DTYMK	Low
TCGA-CH-5764-01A-21R-1580-07	1	1.03333	4.63808	DTYMK	Low
TCGA-VN-A88L-01A-11R-A352-07	1	24.8667	4.63933	DTYMK	Low
TCGA-YL-A9WK-01A-11R-A37L-07	2	33.6333	4.63975	DTYMK	Low
TCGA-EJ-7783-01A-11R-2118-07	1	26.2333	4.64028	DTYMK	Low
TCGA-EJ-5497-01A-02R-1580-07	1	13.5	4.64239	DTYMK	Low
TCGA-EJ-A7NK-01A-12R-A352-07	1	15.8667	4.64371	DTYMK	Low
TCGA-CH-5766-01A-11R-1580-07	1	1.03333	4.64644	DTYMK	Low
TCGA-HC-7737-01A-11R-2118-07	1	36.3333	4.64937	DTYMK	Low
TCGA-CH-5753-01A-11R-1580-07	1	1.03333	4.64963	DTYMK	Low
TCGA-CH-5772-01A-11R-1580-07	1	16.2	4.65217	DTYMK	Low
TCGA-XA-A8JR-01A-11R-A36G-07	1	12.5333	4.66234	DTYMK	Low
TCGA-HC-8262-01A-11R-2263-07	1	22.6333	4.66405	DTYMK	Low
TCGA-HC-7740-01A-11R-2118-07	1	23.9	4.66437	DTYMK	Low
TCGA-YL-A8SK-01B-21R-A37L-07	1	46.9333	4.66678	DTYMK	Low
TCGA-CH-5746-01A-11R-1580-07	1	24.3667	4.66724	DTYMK	Low
TCGA-V1-A8WN-01A-11R-A37L-07	1	30.8	4.67112	DTYMK	Low
TCGA-J4-A67T-01A-11R-A311-07	1	6.1	4.67403	DTYMK	Low
TCGA-ZG-A9LS-01A-12R-A41O-07	1	17.2	4.67974	DTYMK	Low
TCGA-EJ-A7NJ-01A-22R-A352-07	1	6.56667	4.68677	DTYMK	Low
TCGA-2A-A8VX-01A-11R-A37L-07	1	45.9333	4.69685	DTYMK	Low
TCGA-G9-6377-01A-11R-1965-07	1	31.9333	4.69703	DTYMK	Low
TCGA-J4-AATV-01A-11R-A41O-07	1	18.4333	4.6971	DTYMK	Low
TCGA-G9-6365-01A-11R-1789-07	1	45.4333	4.69866	DTYMK	Low
TCGA-EJ-7793-01A-31R-2263-07	1	3.8	4.70056	DTYMK	Low
TCGA-EJ-5496-01A-01R-1580-07	1	19.8333	4.70381	DTYMK	Low
TCGA-G9-7522-01A-11R-2263-07	1	35.9333	4.70842	DTYMK	Low
TCGA-EJ-7321-01A-31R-2263-07	1	27.4667	4.70886	DTYMK	Low
TCGA-KC-A4BN-01A-61R-A250-07	1	60.5	4.71188	DTYMK	Low
TCGA-VP-A87C-01A-11R-A352-07	1	56.3333	4.71219	DTYMK	Low
TCGA-G9-6356-01A-11R-1789-07	1	47.8	4.71302	DTYMK	Low
TCGA-HC-8213-01A-11R-A29R-07	1	19.6333	4.71305	DTYMK	Low
TCGA-V1-A8WS-01A-11R-A37L-07	1	15.8	4.71588	DTYMK	Low
TCGA-J9-A52C-01A-11R-A26U-07	1	5.93333	4.71735	DTYMK	Low
TCGA-HC-7233-01A-11R-2118-07	1	45.1667	4.7196	DTYMK	Low
TCGA-HI-7170-01A-11R-2118-07	1	84.0667	4.72238	DTYMK	Low
TCGA-EJ-7327-01A-11R-2118-07	1	30.7667	4.72938	DTYMK	Low
TCGA-XJ-A9DQ-01A-11R-A37L-07	1	3.03333	4.73406	DTYMK	Low
TCGA-XK-AAIR-01A-11R-A41O-07	1	32.4	4.73534	DTYMK	Low
TCGA-KK-A5A1-01A-11R-A29R-07	2	6.76667	4.73559	DTYMK	Low
TCGA-HC-7819-01A-11R-2118-07	1	18.1	4.73788	DTYMK	Low
TCGA-XJ-A9DI-01A-11R-A37L-07	1	48.7	4.73844	DTYMK	Low
TCGA-EJ-5542-01A-01R-1580-07	1	50.4333	4.74093	DTYMK	Low
TCGA-CH-5790-01A-11R-1580-07	1	32.4667	4.74263	DTYMK	Low
TCGA-G9-6367-01A-11R-1789-07	1	40.7333	4.74492	DTYMK	Low
TCGA-EJ-A46G-01A-31R-A26U-07	1	22.2667	4.74676	DTYMK	Low
TCGA-HC-8260-01A-11R-2263-07	1	22.8667	4.75201	DTYMK	Low
TCGA-G9-6348-01A-11R-1789-07	1	50.5	4.75305	DTYMK	Low
TCGA-EJ-8472-01A-11R-2403-07	2	6.53333	4.7547	DTYMK	Low
TCGA-J4-A83L-01A-11R-A352-07	1	24	4.75714	DTYMK	Low
TCGA-XK-AAJU-01A-11R-A41O-07	1	52.5333	4.76098	DTYMK	Low
TCGA-EJ-8474-01A-11R-2403-07	1	25.5333	4.76152	DTYMK	Low
TCGA-HC-8264-01B-11R-2403-07	1	1.6	4.76208	DTYMK	Low
TCGA-KK-A8IB-01A-11R-A36G-07	1	2.76667	4.765	DTYMK	Low
TCGA-EJ-A8FU-01A-11R-A36G-07	1	4.6	4.76573	DTYMK	Low
TCGA-EJ-7317-01A-31R-2118-07	1	25.7	4.76634	DTYMK	Low
TCGA-HC-7211-01A-11R-2118-07	1	40.7	4.76733	DTYMK	Low
TCGA-J9-A8CL-01A-11R-A352-07	2	4.4	4.76755	DTYMK	Low
TCGA-YL-A9WX-01A-21R-A41O-07	2	50.2	4.76797	DTYMK	Low
TCGA-HC-7818-01A-11R-2118-07	1	31.2667	4.77186	DTYMK	Low
TCGA-KK-A8I5-01A-11R-A36G-07	1	103.2	4.77316	DTYMK	Low
TCGA-ZG-A9LN-01A-11R-A41O-07	1	3.83333	4.77571	DTYMK	Low
TCGA-CH-5768-01A-11R-1580-07	1	24.3667	4.77589	DTYMK	Low
TCGA-KC-A7FA-01A-21R-A33R-07	1	19.9333	4.77684	DTYMK	Low
TCGA-EJ-A7NG-01A-31R-A33R-07	1	14.4	4.78366	DTYMK	Low
TCGA-VN-A88K-01A-11R-A352-07	1	25.8667	4.78412	DTYMK	Low
TCGA-EJ-5502-01A-01R-1580-07	1	39.0333	4.78505	DTYMK	Low
TCGA-ZG-A9L0-01A-11R-A41O-07	1	11.8333	4.78508	DTYMK	Low
TCGA-EJ-7797-01A-11R-2263-07	1	32.7667	4.78853	DTYMK	Low
TCGA-EJ-5510-01A-01R-1580-07	1	62.9	4.78943	DTYMK	Low
TCGA-HC-7748-01A-11R-2118-07	1	26.4	4.79133	DTYMK	Low
TCGA-CH-5741-01A-11R-1580-07	1	13.1667	4.7918	DTYMK	Low
TCGA-G9-6494-01A-11R-1789-07	1	59.0333	4.79276	DTYMK	Low
TCGA-HC-7821-01A-12R-2118-07	1	31.8667	4.79743	DTYMK	Low
TCGA-2A-A8VO-01A-11R-A37L-07	1	56.7	4.79786	DTYMK	Low
TCGA-YL-A8SB-01A-31R-A37L-07	2	46.1333	4.79909	DTYMK	Low
TCGA-XJ-A83H-01A-11R-A352-07	1	42.6667	4.80403	DTYMK	Low
TCGA-HC-8257-01A-11R-2263-07	1	24.2	4.80455	DTYMK	Low
TCGA-V1-A9O5-01A-11R-A41O-07	2	4.13333	4.80559	DTYMK	Low
TCGA-EJ-5511-01A-01R-1580-07	1	49.2	4.80887	DTYMK	Low
TCGA-HC-A8CY-01A-11R-A36G-07	1	9.66667	4.81093	DTYMK	Low
TCGA-EJ-8468-01A-21R-2403-07	1	78.2333	4.81197	DTYMK	Low
TCGA-J4-AATZ-01A-11R-A41O-07	2	2.63333	4.81293	DTYMK	Low
TCGA-HC-7081-01A-11R-1965-07	1	37.8667	4.81311	DTYMK	Low
TCGA-CH-5739-01A-11R-1580-07	1	22.3667	4.81406	DTYMK	Low
TCGA-EJ-5512-01A-01R-1580-07	1	57.7667	4.81661	DTYMK	Low
TCGA-EJ-7794-01A-11R-2118-07	1	43.5333	4.82024	DTYMK	Low
TCGA-G9-6373-01A-11R-1789-07	1	27.0333	4.82547	DTYMK	Low
TCGA-HC-7231-01A-11R-2118-07	1	31.3	4.82659	DTYMK	Low
TCGA-G9-6343-01A-21R-1965-07	1	81.6667	4.83176	DTYMK	Low
TCGA-KK-A8I7-01A-21R-A36G-07	2	36.2667	4.83264	DTYMK	Low
TCGA-KK-A8IF-01A-11R-A36G-07	2	21.6	4.8365	DTYMK	Low
TCGA-YL-A8SJ-01B-11R-A37L-07	2	25.0667	4.83658	DTYMK	Low
TCGA-ZG-A9LU-01A-11R-A41O-07	1	19.3	4.83659	DTYMK	Low
TCGA-J4-AAU2-01A-11R-A41O-07	1	27.5	4.83697	DTYMK	Low
TCGA-ZG-A9LY-01A-11R-A41O-07	1	12.3333	4.83741	DTYMK	Low
TCGA-EJ-5522-01A-01R-1580-07	1	69.3	4.84292	DTYMK	Low
TCGA-TP-A8TT-01A-12R-A41O-07	1	17.5333	4.84431	DTYMK	Low
TCGA-G9-6369-01A-21R-1965-07	1	40.5	4.84463	DTYMK	Low
TCGA-EJ-7789-01A-11R-2118-07	1	36.8333	4.84637	DTYMK	Low
TCGA-KK-A8IK-01A-11R-A36G-07	1	68.4	4.84887	DTYMK	Low
TCGA-EJ-AB20-01A-12R-A41O-07	1	4.36667	4.84892	DTYMK	Low
TCGA-V1-A9ZG-01A-11R-A41O-07	1	50.5667	4.85031	DTYMK	Low
TCGA-H9-A6BX-01A-31R-A311-07	1	31.3667	4.85129	DTYMK	Low
TCGA-EJ-A46I-01A-12R-A26U-07	1	22.2667	4.85332	DTYMK	Low
TCGA-YL-A8SR-01B-11R-A37L-07	1	9.1	4.85484	DTYMK	Low
TCGA-2A-A8W1-01A-11R-A37L-07	1	3.73333	4.85995	DTYMK	Low
TCGA-VP-A879-01A-11R-A352-07	1	24.2667	4.86078	DTYMK	Low
TCGA-M7-A71Y-01A-22R-A32O-07	1	16.4333	4.86191	DTYMK	Low
TCGA-HC-7078-01A-11R-2118-07	1	66.1667	4.86223	DTYMK	Low
TCGA-J9-A8CK-01A-11R-A352-07	1	10.7	4.86608	DTYMK	Low
TCGA-J4-A6G1-01A-11R-A311-07	1	25.6333	4.86774	DTYMK	Low
TCGA-HC-7232-01A-11R-2118-07	2	25.5333	4.86804	DTYMK	Low
TCGA-HC-7075-01A-11R-1965-07	1	20.0333	4.86958	DTYMK	Low
TCGA-EJ-5504-01A-01R-1580-07	1	47.5667	4.8723	DTYMK	Low
TCGA-EJ-5505-01A-01R-1580-07	1	30.7333	4.87233	DTYMK	Low
TCGA-EJ-7328-01A-31R-2118-07	1	28.0667	4.87273	DTYMK	Low
TCGA-ZG-A9L6-01A-11R-A41O-07	2	22.1333	4.87322	DTYMK	Low
TCGA-EJ-A46D-01A-21R-A32Y-07	1	20.8667	4.87451	DTYMK	Low
TCGA-EJ-7115-01A-11R-2118-07	1	89.5667	4.87504	DTYMK	Low
TCGA-EJ-5503-01A-01R-1580-07	1	46.3667	4.87608	DTYMK	Low
TCGA-G9-6353-01A-11R-1965-07	1	51.4	4.87711	DTYMK	Low
TCGA-G9-6364-01A-21R-1789-07	1	39.9333	4.87862	DTYMK	Low
TCGA-HI-7171-01A-12R-2118-07	2	44.3	4.88215	DTYMK	Low
TCGA-KK-A6E8-01A-11R-A31N-07	1	59	4.89446	DTYMK	Low
TCGA-EJ-5532-01A-01R-1580-07	1	60.9333	4.90625	DTYMK	Low
TCGA-2A-AAYO-01A-11R-A41O-07	1	42.4	4.90644	DTYMK	Low
TCGA-G9-A9S4-01A-11R-A41O-07	1	30.2	4.90708	DTYMK	Low
TCGA-HC-7747-01A-11R-2118-07	1	24.9333	4.90939	DTYMK	Low
TCGA-YL-A9WJ-01A-11R-A37L-07	2	49.2	4.9183	DTYMK	Low
TCGA-CH-5744-01A-11R-1580-07	1	2	4.92084	DTYMK	Low
TCGA-SU-A7E7-01A-22R-A33R-07	1	18.3667	4.92127	DTYMK	Low
TCGA-FC-7708-01A-11R-2118-07	1	28.8	4.92287	DTYMK	Low
TCGA-G9-6366-01A-11R-2118-07	1	64.9	4.92445	DTYMK	Low
TCGA-V1-A8WL-01A-11R-A37L-07	1	64.9333	4.93695	DTYMK	Low
TCGA-ZG-A9KY-01A-11R-A41O-07	1	4.33333	4.93721	DTYMK	Low
TCGA-EJ-A8FN-01A-11R-A352-07	1	10.9667	4.93866	DTYMK	Low
TCGA-EJ-7781-01A-11R-2118-07	1	35.7667	4.93984	DTYMK	Low
TCGA-EJ-A7NH-01A-12R-A33R-07	1	15.8	4.94288	DTYMK	Low
TCGA-EJ-7788-01A-11R-2118-07	1	28.6333	4.94392	DTYMK	Low
TCGA-EJ-5494-01A-01R-1580-07	1	49.2333	4.94719	DTYMK	Low
TCGA-YL-A9WI-01A-11R-A37L-07	1	54.1	4.94725	DTYMK	Low
TCGA-V1-A9O5-06A-11R-A41O-07	2	4.13333	4.94843	DTYMK	Low
TCGA-CH-5748-01A-11R-1580-07	1	1.03333	4.95068	DTYMK	Low
TCGA-XJ-A9DK-01A-11R-A37L-07	1	9.16667	4.9518	DTYMK	Low
TCGA-V1-A8MK-01A-11R-A36G-07	1	16.9333	4.95222	DTYMK	Low
TCGA-2A-A8VV-01A-11R-A37L-07	1	22.3667	4.95534	DTYMK	Low
TCGA-H9-7775-01A-11R-2118-07	1	6.16667	4.95603	DTYMK	Low
TCGA-YL-A8SI-01A-11R-A41O-07	2	47.4333	4.9586	DTYMK	Low
TCGA-G9-6361-01A-21R-1965-07	1	47.1667	4.95974	DTYMK	Low
TCGA-G9-7519-01A-11R-2263-07	1	28.3	4.9612	DTYMK	Low
TCGA-G9-6351-01A-21R-1965-07	1	68.2667	4.96708	DTYMK	Low
TCGA-ZG-A8QY-01A-11R-A37L-07	1	13.4667	4.96882	DTYMK	High
TCGA-KK-A8IL-01A-11R-A36G-07	1	20.9333	4.9706	DTYMK	High
TCGA-KK-A6E6-01A-11R-A311-07	1	114.9	4.97362	DTYMK	High
TCGA-G9-7509-01A-11R-A41O-07	1	53.6667	4.97422	DTYMK	High
TCGA-EJ-A7NF-01A-11R-A33R-07	1	8.33333	4.98128	DTYMK	High
TCGA-HC-8256-01A-11R-2263-07	1	28.6667	4.98373	DTYMK	High
TCGA-CH-5750-01A-11R-1580-07	1	13.2	4.9847	DTYMK	High
TCGA-G9-7521-01A-11R-2263-07	1	31.4	4.98474	DTYMK	High
TCGA-V1-A8ML-01A-11R-A37L-07	1	14.9333	4.98543	DTYMK	High
TCGA-V1-A9ZK-01A-11R-A41O-07	1	46.1	4.99266	DTYMK	High
TCGA-HC-7820-01A-11R-2118-07	1	24.9	4.99603	DTYMK	High
TCGA-KK-A8IC-01A-11R-A36G-07	2	35.3333	4.99657	DTYMK	High
TCGA-HC-7738-01A-11R-2118-07	2	14	4.99739	DTYMK	High
TCGA-KC-A4BL-01A-31R-A250-07	2	6.43333	5.00502	DTYMK	High
TCGA-KK-A8IG-01A-11R-A36G-07	1	83.5	5.0062	DTYMK	High
TCGA-EJ-7123-01A-11R-1965-07	1	85.7333	5.00669	DTYMK	High
TCGA-EJ-5530-01A-01R-1580-07	1	61.0667	5.00995	DTYMK	High
TCGA-XK-AAJA-01A-11R-A41O-07	1	31	5.0107	DTYMK	High
TCGA-YL-A8S8-01A-11R-A37L-07	2	22.6333	5.01117	DTYMK	High
TCGA-G9-6499-01A-12R-1965-07	1	51.4333	5.01125	DTYMK	High
TCGA-HC-A631-01A-11R-A29R-07	1	1.8	5.01271	DTYMK	High
TCGA-HC-8258-01A-11R-2263-07	1	28.2333	5.01457	DTYMK	High
TCGA-EJ-7786-01A-11R-2118-07	1	36.5333	5.01519	DTYMK	High
TCGA-EJ-5519-01A-01R-1580-07	1	65.4	5.01565	DTYMK	High
TCGA-EJ-A8FO-01A-21R-A36G-07	1	9.4	5.01714	DTYMK	High
TCGA-EJ-7791-01A-11R-2118-07	1	37.2667	5.01759	DTYMK	High
TCGA-VN-A88O-01A-11R-A352-07	1	16.0333	5.01908	DTYMK	High
TCGA-HC-8216-01A-11R-A29R-07	1	22.7333	5.02233	DTYMK	High
TCGA-V1-A9ZI-01A-11R-A41O-07	1	54.6667	5.02294	DTYMK	High
TCGA-EJ-A6RC-01A-11R-A32O-07	1	29.1	5.02553	DTYMK	High
TCGA-J4-A83M-01A-11R-A352-07	2	17.3667	5.02716	DTYMK	High
TCGA-CH-5740-01A-11R-1580-07	1	1.03333	5.0303	DTYMK	High
TCGA-VP-A87D-01A-11R-A352-07	2	39.8	5.03216	DTYMK	High
TCGA-KK-A8IJ-01A-11R-A352-07	2	10.2333	5.03317	DTYMK	High
TCGA-EJ-8470-01A-11R-2403-07	1	38.6333	5.03454	DTYMK	High
TCGA-ZG-A9LZ-01A-11R-A41O-07	1	23.0667	5.03475	DTYMK	High
TCGA-M7-A721-01A-12R-A32O-07	1	13.3333	5.0384	DTYMK	High
TCGA-HC-7736-01A-11R-2118-07	1	36.7667	5.04099	DTYMK	High
TCGA-V1-A8X3-01A-11R-A37L-07	1	6.73333	5.0433	DTYMK	High
TCGA-HC-8259-01A-11R-2263-07	1	30.8	5.04554	DTYMK	High
TCGA-KC-A7FE-01A-12R-A33R-07	1	11.7333	5.04592	DTYMK	High
TCGA-HC-A4ZV-01A-11R-A26U-07	1	0.766667	5.04685	DTYMK	High
TCGA-VN-A88Q-01A-11R-A352-07	1	45.5333	5.04713	DTYMK	High
TCGA-G9-6333-01A-12R-1965-07	1	82.1667	5.048	DTYMK	High
TCGA-HC-7212-01A-11R-2118-07	1	29	5.05393	DTYMK	High
TCGA-XJ-A83F-01A-11R-A352-07	1	37.5667	5.05413	DTYMK	High
TCGA-YL-A8SO-01B-31R-A37L-07	1	115.967	5.05646	DTYMK	High
TCGA-HC-7209-01A-11R-2118-07	1	14.6667	5.05689	DTYMK	High
TCGA-HC-7230-01A-11R-2118-07	1	33.3667	5.05786	DTYMK	High
TCGA-V1-A8MU-01A-11R-A37L-07	1	62.5333	5.05801	DTYMK	High
TCGA-ZG-A8QX-01A-11R-A37L-07	1	14.7333	5.05802	DTYMK	High
TCGA-EJ-5514-01A-01R-1580-07	1	60.9667	5.05874	DTYMK	High
TCGA-EJ-A65J-01A-11R-A311-07	1	15.0333	5.05918	DTYMK	High
TCGA-EJ-A65G-01A-21R-A29R-07	1	22.2	5.06108	DTYMK	High
TCGA-EJ-7314-01A-31R-2118-07	1	38.3333	5.06142	DTYMK	High
TCGA-G9-6371-01A-11R-1789-07	1	40.8667	5.06165	DTYMK	High
TCGA-XQ-A8TA-01A-11R-A36G-07	2	4.86667	5.06512	DTYMK	High
TCGA-KK-A8IM-01A-11R-A36G-07	1	63.8333	5.06546	DTYMK	High
TCGA-J4-A83N-01A-11R-A352-07	2	14.4333	5.06582	DTYMK	High
TCGA-CH-5792-01A-11R-1580-07	1	3.03333	5.07222	DTYMK	High
TCGA-G9-7510-01A-11R-2263-07	1	39.5	5.07239	DTYMK	High
TCGA-VN-A943-01A-11R-A41O-07	1	16.5333	5.07326	DTYMK	High
TCGA-HC-7080-01A-11R-1965-07	2	29.8	5.0777	DTYMK	High
TCGA-J4-A83J-01A-11R-A36G-07	1	23.2	5.07963	DTYMK	High
TCGA-VP-A878-01A-31R-A352-07	2	3.26667	5.08031	DTYMK	High
TCGA-CH-5737-01A-11R-1580-07	1	3.03333	5.08609	DTYMK	High
TCGA-EJ-5509-01A-01R-1580-07	1	48.8	5.09474	DTYMK	High
TCGA-XK-AAJR-01A-11R-A41O-07	2	4.36667	5.10014	DTYMK	High
TCGA-M7-A725-01A-12R-A32O-07	1	19.1	5.10339	DTYMK	High
TCGA-G9-6385-01A-11R-1789-07	1	27.6667	5.10452	DTYMK	High
TCGA-EJ-A8FS-01A-11R-A352-07	2	7.2	5.10504	DTYMK	High
TCGA-EJ-A46B-01A-31R-A250-07	1	21.9	5.1055	DTYMK	High
TCGA-KK-A6DY-01A-12R-A311-07	1	143.167	5.10852	DTYMK	High
TCGA-G9-6342-01A-11R-1965-07	1	56.5333	5.11067	DTYMK	High
TCGA-ZG-A8QZ-01A-11R-A37L-07	1	10.2667	5.11379	DTYMK	High
TCGA-KK-A6E2-01A-11R-A311-07	1	167.467	5.11788	DTYMK	High
TCGA-CH-5752-01A-11R-1580-07	1	31.4333	5.12154	DTYMK	High
TCGA-V1-A9O9-01A-11R-A41O-07	1	95.6667	5.12219	DTYMK	High
TCGA-ZG-A9L2-01A-31R-A41O-07	2	6	5.12342	DTYMK	High
TCGA-Y6-A8TL-01A-21R-A37L-07	1	33.0667	5.12762	DTYMK	High
TCGA-V1-A9OQ-01A-11R-A41O-07	1	12.3667	5.12842	DTYMK	High
TCGA-VP-A876-01A-11R-A352-07	1	111.1	5.13019	DTYMK	High
TCGA-CH-5788-01A-11R-1580-07	1	27.3667	5.13098	DTYMK	High
TCGA-FC-A8O0-01A-41R-A37L-07	1	20.5333	5.13313	DTYMK	High
TCGA-ZG-A9L1-01A-11R-A41O-07	1	43.4	5.14058	DTYMK	High
TCGA-EJ-AB27-01A-11R-A41O-07	1	4.83333	5.14241	DTYMK	High
TCGA-2A-AAYF-01A-11R-A41O-07	1	45.4667	5.14331	DTYMK	High
TCGA-TP-A8TV-01A-11R-A41O-07	1	20.3333	5.14402	DTYMK	High
TCGA-VP-A87B-01A-11R-A352-07	2	82.4333	5.1455	DTYMK	High
TCGA-EJ-7784-01A-11R-2118-07	1	26.0333	5.14605	DTYMK	High
TCGA-YL-A8HK-01A-11R-A36G-07	2	45.8667	5.14695	DTYMK	High
TCGA-KK-A8IH-01A-11R-A36G-07	1	67.1	5.15038	DTYMK	High
TCGA-EJ-5531-01A-01R-1580-07	1	42.4333	5.15192	DTYMK	High
TCGA-J4-A83K-01A-11R-A352-07	1	10.9333	5.15498	DTYMK	High
TCGA-G9-6354-01A-11R-A311-07	1	68.8667	5.15631	DTYMK	High
TCGA-J4-A6M7-01A-11R-A31N-07	1	17.0667	5.16053	DTYMK	High
TCGA-KC-A7F3-01A-21R-A33R-07	1	22.1667	5.16282	DTYMK	High
TCGA-KC-A7FD-01A-11R-A33R-07	1	9	5.16659	DTYMK	High
TCGA-EJ-7218-01B-11R-A32O-07	1	84.7333	5.16852	DTYMK	High
TCGA-HC-A48F-01A-11R-A250-07	1	22.6667	5.17392	DTYMK	High
TCGA-V1-A8MG-01A-11R-A36G-07	1	28.5667	5.18105	DTYMK	High
TCGA-VP-A87H-01A-11R-A352-07	1	22.1	5.1862	DTYMK	High
TCGA-KC-A4BV-01A-31R-A26U-07	2	44.2667	5.1878	DTYMK	High
TCGA-CH-5769-01A-11R-1580-07	1	2.06667	5.19049	DTYMK	High
TCGA-EJ-A7NN-01A-11R-A33R-07	2	6.56667	5.1946	DTYMK	High
TCGA-G9-6339-01A-12R-A311-07	2	54.4667	5.19477	DTYMK	High
TCGA-HC-7742-01A-11R-2118-07	1	31.2667	5.19495	DTYMK	High
TCGA-EJ-7312-01B-21R-A32O-07	1	36.6333	5.19543	DTYMK	High
TCGA-KK-A8I9-01A-11R-A36G-07	2	31.3333	5.19624	DTYMK	High
TCGA-VN-A88N-01A-11R-A36G-07	1	25.5333	5.20352	DTYMK	High
TCGA-CH-5791-01A-11R-1580-07	2	13.2	5.20643	DTYMK	High
TCGA-CH-5794-01A-11R-1580-07	1	29.4	5.20835	DTYMK	High
TCGA-YL-A8SC-01A-11R-A37L-07	2	5.06667	5.21049	DTYMK	High
TCGA-G9-6332-01A-11R-1789-07	2	39.3333	5.21254	DTYMK	High
TCGA-J4-A6G3-01A-11R-A311-07	2	20.6	5.21281	DTYMK	High
TCGA-HC-7744-01A-11R-2118-07	1	17.7	5.21487	DTYMK	High
TCGA-M7-A71Z-01A-12R-A32O-07	1	21.4333	5.22	DTYMK	High
TCGA-KK-A7B2-01A-12R-A32O-07	2	23.0667	5.22365	DTYMK	High
TCGA-KK-A8II-01A-11R-A36G-07	2	20.8667	5.22594	DTYMK	High
TCGA-EJ-A6RA-01A-11R-A33R-07	2	11.7667	5.22607	DTYMK	High
TCGA-HC-7213-01A-11R-2118-07	2	5.66667	5.23524	DTYMK	High
TCGA-HC-A76X-01A-11R-A33R-07	1	5	5.23633	DTYMK	High
TCGA-YL-A8SH-01B-11R-A37L-07	1	29.1667	5.23642	DTYMK	High
TCGA-2A-AAYU-01A-11R-A41O-07	1	20.5	5.24503	DTYMK	High
TCGA-XK-AAJP-01A-11R-A41O-07	1	41.9667	5.24755	DTYMK	High
TCGA-2A-A8VT-01A-11R-A37L-07	1	45.7667	5.2493	DTYMK	High
TCGA-V1-A8MM-01A-11R-A37L-07	2	33	5.24994	DTYMK	High
TCGA-V1-A9OY-01A-11R-A41O-07	1	35.5667	5.25307	DTYMK	High
TCGA-V1-A9OX-01A-11R-A41O-07	1	37.8	5.25367	DTYMK	High
TCGA-V1-A9Z7-01A-11R-A41O-07	1	29.1333	5.25733	DTYMK	High
TCGA-HC-8261-01A-11R-2263-07	1	18.2	5.26263	DTYMK	High
TCGA-YL-A9WL-01A-11R-A41O-07	2	24.6667	5.26312	DTYMK	High
TCGA-CH-5754-01A-11R-1580-07	1	2.06667	5.26694	DTYMK	High
TCGA-G9-7525-01A-31R-2263-07	1	33.1333	5.27089	DTYMK	High
TCGA-V1-A9Z9-01A-21R-A41O-07	1	18	5.27552	DTYMK	High
TCGA-Y6-A9XI-01A-11R-A41O-07	1	17.5333	5.28133	DTYMK	High
TCGA-KK-A7AZ-01A-12R-A32O-07	1	50.6333	5.28134	DTYMK	High
TCGA-J9-A8CM-01A-11R-A352-07	2	11.4667	5.28379	DTYMK	High
TCGA-ZG-A9L9-01A-11R-A41O-07	2	1.7	5.29182	DTYMK	High
TCGA-YL-A8SQ-01B-11R-A37L-07	2	10.9667	5.29281	DTYMK	High
TCGA-KC-A7F6-01A-11R-A33R-07	1	8.76667	5.29551	DTYMK	High
TCGA-EJ-7315-01A-31R-2118-07	1	33.6	5.30023	DTYMK	High
TCGA-YL-A8HO-01A-11R-A36G-07	2	35.6	5.30098	DTYMK	High
TCGA-EJ-5501-01A-01R-1580-07	1	45.5	5.30623	DTYMK	High
TCGA-V1-A8WW-01A-11R-A37L-07	1	35.9333	5.31234	DTYMK	High
TCGA-FC-A66V-01A-21R-A30B-07	1	17.4667	5.31371	DTYMK	High
TCGA-EJ-5521-01A-01R-1580-07	1	75.9667	5.31748	DTYMK	High
TCGA-EJ-5499-01A-01R-1580-07	1	47.1667	5.32825	DTYMK	High
TCGA-V1-A9Z8-01A-11R-A41O-07	1	27.5667	5.33087	DTYMK	High
TCGA-HC-7749-01A-11R-2118-07	1	24.1333	5.33107	DTYMK	High
TCGA-KK-A7AV-01A-11R-A32O-07	1	27.4	5.33213	DTYMK	High
TCGA-J9-A8CP-01A-11R-A352-07	1	12.8667	5.33941	DTYMK	High
TCGA-EJ-8469-01A-11R-2403-07	2	64.1667	5.348	DTYMK	High
TCGA-V1-A9OF-01A-11R-A41O-07	1	39.4667	5.35088	DTYMK	High
TCGA-KK-A8I6-01A-11R-A36G-07	1	22.2667	5.35138	DTYMK	High
TCGA-M7-A722-01A-12R-A36G-07	2	18.6333	5.36608	DTYMK	High
TCGA-KK-A7B3-01A-11R-A33R-07	2	9.8	5.36842	DTYMK	High
TCGA-KK-A7B1-01A-11R-A32O-07	1	35.4333	5.37432	DTYMK	High
TCGA-VN-A88R-01A-11R-A36G-07	2	17.0667	5.38043	DTYMK	High
TCGA-KK-A8I8-01A-11R-A36G-07	1	32.2333	5.38822	DTYMK	High
TCGA-KK-A59Y-01A-11R-A26U-07	1	65.6	5.39217	DTYMK	High
TCGA-QU-A6IP-01A-11R-A31N-07	1	87.3333	5.39463	DTYMK	High
TCGA-KK-A6E0-01A-11R-A311-07	2	31.3667	5.39814	DTYMK	High
TCGA-FC-A5OB-01A-11R-A29R-07	1	22.6667	5.4038	DTYMK	High
TCGA-YL-A9WH-01A-11R-A37L-07	1	14.2333	5.41186	DTYMK	High
TCGA-J4-A67Q-01A-21R-A30B-07	1	32.5	5.42595	DTYMK	High
TCGA-VP-A87J-01A-11R-A352-07	1	59.1333	5.43229	DTYMK	High
TCGA-J9-A52E-01A-11R-A26U-07	1	10.7667	5.43977	DTYMK	High
TCGA-KK-A8IA-01A-11R-A36G-07	1	64.3667	5.44016	DTYMK	High
TCGA-ZG-A8QW-01A-11R-A37L-07	1	3.13333	5.44088	DTYMK	High
TCGA-J4-8200-01A-11R-A29R-07	1	40.6	5.44089	DTYMK	High
TCGA-KK-A6E5-01A-11R-A311-07	1	69.1	5.45078	DTYMK	High
TCGA-EJ-7325-01B-11R-A32O-07	1	35.6667	5.45875	DTYMK	High
TCGA-G9-A9S7-01A-11R-A41O-07	1	24.2667	5.47902	DTYMK	High
TCGA-XJ-A83G-01A-11R-A352-07	1	48.7	5.48502	DTYMK	High
TCGA-V1-A8WV-01A-11R-A37L-07	1	22.8667	5.49481	DTYMK	High
TCGA-EJ-5507-01A-01R-1580-07	1	48.5667	5.49683	DTYMK	High
TCGA-G9-6347-01A-11R-A31N-07	1	69.6333	5.5012	DTYMK	High
TCGA-HC-7077-01A-11R-1965-07	1	70.5	5.50929	DTYMK	High
TCGA-EJ-5518-01A-01R-1580-07	2	70.1333	5.51707	DTYMK	High
TCGA-KK-A6E4-01A-11R-A30B-07	1	116.733	5.51878	DTYMK	High
TCGA-J4-A67K-01A-21R-A30B-07	1	33.4667	5.51962	DTYMK	High
TCGA-YL-A8HL-01A-11R-A36G-07	1	52.1667	5.51963	DTYMK	High
TCGA-YL-A8SL-01B-21R-A37L-07	1	32.9	5.53555	DTYMK	High
TCGA-KK-A7AQ-01A-11R-A33R-07	2	40.5667	5.53868	DTYMK	High
TCGA-KK-A59X-01A-11R-A29R-07	2	74.4333	5.54492	DTYMK	High
TCGA-EJ-7782-01A-11R-2118-07	1	38.9	5.54693	DTYMK	High
TCGA-G9-6363-01A-21R-1789-07	1	45.9333	5.55355	DTYMK	High
TCGA-FC-A4JI-01A-11R-A250-07	1	29.2333	5.55763	DTYMK	High
TCGA-HC-A9TH-01A-11R-A41O-07	2	11.7	5.55998	DTYMK	High
TCGA-KK-A59V-01A-11R-A29R-07	1	114.667	5.56175	DTYMK	High
TCGA-VP-A872-01A-11R-A352-07	1	121.033	5.56178	DTYMK	High
TCGA-J4-A67R-01A-21R-A30B-07	1	30.3333	5.56557	DTYMK	High
TCGA-J4-A67O-01A-11R-A30B-07	1	27.9667	5.59018	DTYMK	High
TCGA-HC-7817-01B-11R-A29R-07	1	30.9333	5.59544	DTYMK	High
TCGA-KK-A7B0-01A-11R-A32O-07	2	20.2	5.60821	DTYMK	High
TCGA-VP-AA1N-01A-31R-A41O-07	1	45.5	5.60904	DTYMK	High
TCGA-XK-AAIW-01A-11R-A41O-07	2	14.2333	5.61624	DTYMK	High
TCGA-XK-AAJ3-01A-11R-A41O-07	1	42.0667	5.6206	DTYMK	High
TCGA-ZG-A9ND-01A-11R-A41O-07	1	13.6667	5.63079	DTYMK	High
TCGA-EJ-5525-01A-01R-1580-07	2	18.2	5.63368	DTYMK	High
TCGA-H9-A6BY-01A-11R-A30B-07	1	3.73333	5.64356	DTYMK	High
TCGA-VP-A87K-01A-11R-A352-07	2	17.7667	5.66408	DTYMK	High
TCGA-HC-A6HY-01A-11R-A31N-07	1	4.46667	5.6725	DTYMK	High
TCGA-J9-A52D-01A-11R-A29R-07	1	7.06667	5.67829	DTYMK	High
TCGA-HC-A632-01A-11R-A29R-07	1	2.03333	5.70032	DTYMK	High
TCGA-EJ-A65B-01A-12R-A30B-07	1	23.6667	5.70117	DTYMK	High
TCGA-KK-A7AY-01A-11R-A33R-07	2	37.4667	5.70324	DTYMK	High
TCGA-KK-A8ID-01A-11R-A36G-07	1	70.2333	5.7113	DTYMK	High
TCGA-HC-A6AS-01A-11R-A30B-07	1	1.46667	5.71532	DTYMK	High
TCGA-J4-A67M-01A-11R-A30B-07	1	31.3667	5.72673	DTYMK	High
TCGA-KK-A7AU-01A-11R-A32O-07	2	6.9	5.74635	DTYMK	High
TCGA-KK-A6E3-01A-21R-A30B-07	1	68.5333	5.74777	DTYMK	High
TCGA-KK-A6E1-01A-11R-A311-07	1	73.2667	5.74778	DTYMK	High
TCGA-YL-A8HM-01A-11R-A36G-07	2	49.1	5.75313	DTYMK	High
TCGA-EJ-A65E-01A-11R-A29R-07	1	13.9	5.75435	DTYMK	High
TCGA-XK-AAIV-01A-11R-A41O-07	1	37.7667	5.76438	DTYMK	High
TCGA-XK-AAK1-01A-11R-A41O-07	1	32.6333	5.77219	DTYMK	High
TCGA-G9-A9S0-01A-11R-A41O-07	2	14.1	5.77488	DTYMK	High
TCGA-V1-A9OL-01A-11R-A41O-07	2	3.5	5.79033	DTYMK	High
TCGA-J4-A67L-01A-11R-A30B-07	1	25.6667	5.7912	DTYMK	High
TCGA-FC-7961-01A-11R-A29R-07	1	15.6333	5.79222	DTYMK	High
TCGA-J4-A67S-01A-11R-A30B-07	2	23.6	5.79986	DTYMK	High
TCGA-CH-5761-01A-11R-1580-07	1	0.933333	5.81705	DTYMK	High
TCGA-EJ-A7NM-01A-21R-A33R-07	1	4.26667	5.83953	DTYMK	High
TCGA-J9-A52B-01A-11R-A26U-07	2	1.9	5.84248	DTYMK	High
TCGA-KK-A7B4-01A-11R-A32O-07	2	21.2333	5.84567	DTYMK	High
TCGA-HC-A6AO-01A-11R-A30B-07	1	17.6667	5.85433	DTYMK	High
TCGA-M7-A724-01A-12R-A32O-07	1	29.6333	5.85789	DTYMK	High
TCGA-KK-A7AW-01A-11R-A32O-07	1	35.1333	5.86177	DTYMK	High
TCGA-KK-A6E7-01A-11R-A31N-07	2	30.8333	5.87886	DTYMK	High
TCGA-HC-A6AQ-01A-11R-A30B-07	1	3.53333	5.90136	DTYMK	High
TCGA-EJ-A65M-01A-11R-A29R-07	1	7.66667	5.91805	DTYMK	High
TCGA-EJ-7318-01B-11R-A32O-07	2	12.6667	5.92683	DTYMK	High
TCGA-HC-A6AP-01A-11R-A30B-07	1	2.36667	5.96489	DTYMK	High
TCGA-HC-A6HX-01A-11R-A31N-07	1	1.26667	5.96794	DTYMK	High
TCGA-KC-A7F5-01A-11R-A33R-07	1	3.03333	5.97674	DTYMK	High
TCGA-G9-6379-01A-11R-A31N-07	1	59.2667	5.98753	DTYMK	High
TCGA-QU-A6IM-01A-11R-A31N-07	1	41.5667	6.01573	DTYMK	High
TCGA-ZG-A9N3-01A-11R-A41O-07	1	11.6333	6.08542	DTYMK	High
TCGA-QU-A6IL-01A-11R-A31N-07	1	3.23333	6.15985	DTYMK	High
TCGA-J4-A67N-01A-11R-A30B-07	2	14.7333	6.16215	DTYMK	High
TCGA-EJ-A46F-01A-31R-A250-07	2	7.16667	6.17147	DTYMK	High
TCGA-FC-A6HD-01A-11R-A31N-07	1	26.3	6.1872	DTYMK	High
TCGA-HC-A6AL-01A-11R-A30B-07	1	2.23333	6.2103	DTYMK	High
TCGA-QU-A6IN-01A-11R-A31N-07	1	142.133	6.23122	DTYMK	High
TCGA-HC-A6AN-01A-11R-A30B-07	1	1.63333	6.26485	DTYMK	High
TCGA-EJ-A65D-01A-11R-A30B-07	1	13.1	6.27734	DTYMK	High
TCGA-QU-A6IO-01A-11R-A31N-07	1	123.867	6.28053	DTYMK	High
TCGA-YL-A9WY-01A-11R-A41O-07	2	25.5	6.50091	DTYMK	High

## Sheet: UVM
sample_id	event	time	expr	gene	group
TCGA-V4-A9EZ-01A-11R-A405-07	1	19.9667	2.89308	DTYMK	Low
TCGA-V4-A9EA-01A-11R-A405-07	1	44.9333	3.32774	DTYMK	Low
TCGA-VD-A8K9-01A-11R-A405-07	1	47.4667	3.33003	DTYMK	Low
TCGA-VD-AA8Q-01A-11R-A405-07	1	21.2	3.57204	DTYMK	Low
TCGA-V4-A9E5-01A-11R-A405-07	1	83.3	3.69429	DTYMK	Low
TCGA-V4-A9EY-01A-11R-A405-07	1	27.9	3.86313	DTYMK	Low
TCGA-V4-A9E9-01A-11R-A405-07	1	41.5333	3.90401	DTYMK	Low
TCGA-V4-A9EC-01A-11R-A405-07	1	24.7667	3.95937	DTYMK	Low
TCGA-WC-A87T-01A-11R-A405-07	2	67.3333	3.98709	DTYMK	Low
TCGA-WC-A881-01A-12R-A405-07	1	35.5	4.00257	DTYMK	Low
TCGA-YZ-A985-01A-11R-A405-07	1	39.4667	4.01811	DTYMK	Low
TCGA-V4-A9EW-01A-11R-A405-07	2	6.56667	4.06571	DTYMK	Low
TCGA-V4-A9F2-01A-11R-A405-07	1	24.4667	4.08498	DTYMK	Low
TCGA-V4-A9F4-01A-11R-A405-07	1	21.1333	4.1079	DTYMK	Low
TCGA-V4-A9ET-01A-11R-A405-07	1	45.4	4.153	DTYMK	Low
TCGA-VD-A8KA-01B-11R-A405-07	2	33.6	4.16419	DTYMK	Low
TCGA-VD-A8K7-01B-11R-A405-07	1	48.6333	4.18471	DTYMK	Low
TCGA-VD-A8KH-01A-11R-A405-07	1	38.6	4.20782	DTYMK	Low
TCGA-WC-A885-01A-11R-A405-07	1	22.8667	4.24633	DTYMK	Low
TCGA-WC-A882-01A-11R-A405-07	1	37.0667	4.25618	DTYMK	Low
TCGA-VD-A8KB-01A-11R-A405-07	2	34.4	4.26297	DTYMK	Low
TCGA-V4-A9ES-01A-11R-A405-07	2	43.3	4.40182	DTYMK	Low
TCGA-V4-A9EJ-01A-11R-A405-07	1	24.8667	4.46646	DTYMK	Low
TCGA-V4-A9EM-01A-11R-A405-07	1	32.2	4.50391	DTYMK	Low
TCGA-VD-A8KG-01A-11R-A405-07	1	0.633333	4.51107	DTYMK	Low
TCGA-V3-A9ZY-01A-11R-A405-07	1	15.3	4.53184	DTYMK	Low
TCGA-V4-A9F8-01A-11R-A405-07	1	19.9	4.57457	DTYMK	Low
TCGA-V4-A9F0-01A-11R-A405-07	2	16.3	4.60473	DTYMK	Low
TCGA-VD-A8KE-01A-11R-A405-07	1	27.3667	4.66858	DTYMK	Low
TCGA-VD-AA8M-01A-11R-A405-07	1	0.2	4.67397	DTYMK	Low
TCGA-YZ-A983-01A-11R-A405-07	1	26.6	4.72976	DTYMK	Low
TCGA-VD-A8KO-01A-11R-A405-07	1	26.5	4.73915	DTYMK	Low
TCGA-VD-A8KD-01A-11R-A405-07	2		4.74028	DTYMK	Low
TCGA-VD-A8KK-01A-11R-A405-07	1	2.13333	4.74673	DTYMK	Low
TCGA-V4-A9EF-01A-21R-A405-07	1	38.8333	4.78034	DTYMK	Low
TCGA-VD-AA8N-01A-11R-A405-07	1	1.46667	4.78404	DTYMK	Low
TCGA-V4-A9F7-01A-11R-A405-07	1	41.8667	4.81054	DTYMK	Low
TCGA-V4-A9ED-01A-11R-A405-07	1	35.9333	4.82683	DTYMK	Low
TCGA-VD-A8KM-01A-11R-A405-07	1	0.133333	4.85047	DTYMK	Low
TCGA-WC-AA9E-01A-11R-A405-07	1	27.9333	4.85307	DTYMK	Low
TCGA-WC-A880-01A-11R-A405-07	1	41.9333	4.88355	DTYMK	High
TCGA-YZ-A984-01A-11R-A405-07	2	5.13333	4.90528	DTYMK	High
TCGA-V4-A9EO-01A-12R-A405-07	1	25.7667	4.90644	DTYMK	High
TCGA-VD-AA8T-01A-11R-A405-07	1	1.63333	4.91295	DTYMK	High
TCGA-VD-A8KL-01A-11R-A405-07	1	21.2667	4.92291	DTYMK	High
TCGA-VD-AA8R-01A-11R-A405-07	1	0.2	4.93	DTYMK	High
TCGA-WC-A87U-01A-11R-A405-07	2	52.7	4.96783	DTYMK	High
TCGA-VD-A8KN-01A-11R-A405-07	1	2.26667	4.97809	DTYMK	High
TCGA-VD-AA8P-01A-11R-A405-07	1	2.86667	4.98127	DTYMK	High
TCGA-WC-AA9A-01A-11R-A405-07	2	12.3667	4.99129	DTYMK	High
TCGA-WC-A884-01A-11R-A405-07	1	0.4	4.99997	DTYMK	High
TCGA-V4-A9EQ-01A-11R-A405-07	2	8.4	5.04622	DTYMK	High
TCGA-V4-A9EV-01A-11R-A405-07	2	42.3	5.09234	DTYMK	High
TCGA-V4-A9E8-01A-11R-A405-07	2	18.5667	5.09568	DTYMK	High
TCGA-VD-AA8O-01A-11R-A405-07	2	20.2	5.11657	DTYMK	High
TCGA-WC-A87W-01A-11R-A405-07	2	20.2	5.12723	DTYMK	High
TCGA-WC-A88A-01A-11R-A405-07	2	2.73333	5.13218	DTYMK	High
TCGA-RZ-AB0B-01A-11R-A405-07	1	4.96667	5.15144	DTYMK	High
TCGA-V4-A9EH-01A-11R-A405-07	1	22.3333	5.15729	DTYMK	High
TCGA-VD-A8KI-01A-11R-A405-07	2	37.1	5.16327	DTYMK	High
TCGA-V4-A9F5-01A-11R-A405-07	2	2.6	5.1659	DTYMK	High
TCGA-WC-A87Y-01A-11R-A405-07	1	43.8	5.21131	DTYMK	High
TCGA-V4-A9EK-01A-11R-A405-07	1	34.2667	5.24737	DTYMK	High
TCGA-YZ-A980-01A-11R-A405-07	2	51.8667	5.25364	DTYMK	High
TCGA-WC-A883-01A-12R-A405-07	2	8.03333	5.25427	DTYMK	High
TCGA-VD-A8KF-01A-11R-A405-07	2	1.33333	5.30012	DTYMK	High
TCGA-WC-A888-01A-11R-A405-07	1	19.1667	5.31278	DTYMK	High
TCGA-V4-A9EE-01A-11R-A405-07	2	7.03333	5.34968	DTYMK	High
TCGA-V4-A9EU-01A-11R-A405-07	2	2.86667	5.3899	DTYMK	High
TCGA-VD-AA8S-01B-11R-A405-07	1	14.2333	5.4153	DTYMK	High
TCGA-VD-A8K8-01A-11R-A405-07	2	45.9	5.45097	DTYMK	High
TCGA-V4-A9F1-01A-11R-A405-07	1	31.2667	5.51508	DTYMK	High
TCGA-V4-A9EL-01A-11R-A405-07	2	13.7667	5.51813	DTYMK	High
TCGA-V4-A9F3-01A-11R-A405-07	2	10.9667	5.52572	DTYMK	High
TCGA-V4-A9EX-01A-11R-A405-07	2	12.7	5.56961	DTYMK	High
TCGA-V4-A9E7-01A-11R-A405-07	2	1.16667	5.62689	DTYMK	High
TCGA-VD-A8KJ-01A-11R-A405-07	1	38.3333	5.63396	DTYMK	High
TCGA-YZ-A982-01A-11R-A405-07	1	16.5	5.64543	DTYMK	High
TCGA-V3-A9ZX-01A-11R-A405-07	2	7.76667	5.85252	DTYMK	High
TCGA-V4-A9EI-01A-11R-A405-07	2	6.76667	6.0401	DTYMK	High
