# Supplementary material for: Pan-cancer analysis of prognostic and immunological role of DTYMK in human tumors
Source: Front Genet. 2022 Sep 8;13:989460. doi: 10.3389/fgene.2022.989460 (PMC9493117; doi:10.3389/fgene.2022.989460)
Supplement: Supplementary file 8 [file Table1.XLSX]

## Sheet: PlotData_corr_bubble.csv
cancer	Angiogenesis	Apoptosis	CellCycle	Differentiation	DNAdamage	DNArepair	EMT	Hypoxia	Inflammation	Invasion	Metastasis	Proliferation	Quiescence	Stemness
ALL	-0.119	0.07	0.344	-0.084	0.397	0.413	0.103	-0.272	-0.095	0.245	0.013	0.057	-0.173	0.092
CRC	0.211	0.201	-0.047	0.232	-0.077	-0.249	0.222	0.141	0.209	-0.073	0.173	-0.091	0.178	-0.246
BRCA	-0.13	-0.007	0.336	-0.437	0.068	0.363	-0.112	-0.512	-0.727	0.376	-0.31	0.244	-0.363	-0.099
GBM	0.033	0.054	0.272	0.01	0.212	0.254	0.062	-0.014	-0.118	0.171	0.01	0.168	-0.018	0.087
HNSC	-0.136	0.059	0.478	-0.048	0.181	0.3	0.106	-0.067	-0.152	0.23	-0.001	0.373	-0.116	0.101
RCC	0.149	-0.104	0.072	0.128	-0.067	-0.058	-0.033	0.077	0.033	-0.031	0.027	-0.032	0.015	0.185
LUAD	-0.239	0.088	0.577	-0.273	0.454	0.508	0.165	-0.176	-0.28	0.327	-0.021	0.502	-0.27	0.093
OV	0.154	0.068	-0.074	-0.036	-0.107	-0.016	-0.015	0.221	-0.059	-0.374	0.249	-0.255	-0.108	-0.424
MEL	0.039	0.123	0.487	0.072	0.316	0.316	0.171	0.014	-0.051	0.216	0.095	0.412	0.023	-0.032

## Sheet: Sheet1
cancer	Angiogenesis	Apoptosis	CellCycle	Differentiation	DNAdamage	DNArepair	EMT	Hypoxia	Inflammation	Invasion	Metastasis	Proliferation	Quiescence	Stemness
ALL	0.22	0.47	0	0.388	0	0	0.289	0.004	0.328	0.011	0.891	0.561	0.074	0.342
CRC	0.141	0.161	0.746	0.105	0.595	0.081	0.122	0.327	0.144	0.613	0.229	0.529	0.215	0.086
BRCA	0.66	0.988	0.24	0.12	0.82	0.202	0.704	0.064	0.004	0.186	0.281	0.4	0.203	0.739
GBM	0.446	0.222	0	0.829	0	0	0.155	0.748	0.007	0	0.818	0	0.684	0.047
HNSC	0	0.034	0	0.09	0	0	0	0.017	0	0	0.977	0	0	0
RCC	0.248	0.423	0.58	0.321	0.607	0.656	0.797	0.553	0.797	0.81	0.835	0.806	0.908	0.15
LUAD	0.008	0.333	0	0.002	0	0	0.069	0.052	0.002	0	0.821	0	0.003	0.304
OV	0.435	0.73	0.707	0.855	0.587	0.934	0.938	0.258	0.765	0.05	0.201	0.191	0.584	0.024
MEL	0.519	0.042	0	0.234	0	0	0.004	0.813	0.401	0	0.115	0	0.702	0.6
